# Supplementary material for: Dataset: COVID-19 epidemic policy and events timeline (Sweden)
Source: Data Brief. 2021 Dec 13;40:107698. doi: 10.1016/j.dib.2021.107698 (PMC8667349; doi:10.1016/j.dib.2021.107698)
Supplement: Supplementary file 1 [file mmc1.xls]

## Sheet: Sheet1
Data: COVID-19 Epidemic Policy and Events Timeline (Sweden)
Version: December 31, 2019 to June 3, 2021
Tobias Olofsson* & Andreas Vilhelmsson†
Last revision: 2021-09-09
All entries have been checked against government, agency, and/or news archives.
*Department of Sociology, Lund University; †Laboratory Medicine, Division of Occupational and Environmental Medicine, Lund University
Corresponding author: Tobias Olofsson, Department of Sociology, Box 114, 221 00 Lund, Sweden, tobias.olofsson@soc.lu.se
DATE	TAGS(S)	PRINCIPAL ACTOR(S)	EVENT	SOURCE (1)	SOURCE (2)	SOURCE (3)	SOURCE (4)	SOURCE (5)	SOURCE (6)	SOURCE (7)	SOURCE (8)
2019-12-31	Information	WHO; Wuhan Municipal Health Commission	WHO’s Country Office in China picks up a media statement by the Wuhan Municipal Health Commission from their website on cases of ‘viral pneumonia’ in the city of Wuhan.	https://www.who.int/emergencies/diseases/novel-coronavirus-2019/interactive-timeline#event-0	https://promedmail.org/promed-post/?id=6864153%20#COVID19
2019-12-31	Media; Information; Etiology	Media	Swedish public broadcaster SR reports that according to Chinese state media, 27 people in Wuhan have been quarantined after being infected with an unknown viral disease. The infection is traced, according to local health authorities, to a local seafood market in the city. The symptoms are described as similar to pneumonia and for 7 of the infected the condition is considered serious. The disease …	https://sverigesradio.se/artikel/7376803
2020-01-01	Information	WHO; Chinese authorities	WHO requests information on the reported cluster of atypical pneumonia cases in Wuhan from Chinese authorities and activates its Incident Management Support Team (IMST) as part of its emergency response framework.	https://www.who.int/emergencies/diseases/novel-coronavirus-2019/interactive-timeline#event-1	https://cdn.knightlab.com/libs/timeline3/latest/embed/index.html?source=1JplnWBhopqsH40JLp1mppywwgAZAZgohFy7aELWaSPg&font=Default&lang=en&initial_zoom=2&height=650
2020-01-05	Epidemiology; Etiology	WHO	WHO shares detailed information about a cluster of cases of pneumonia of unknown cause through the IHR (2005) Event Information System, which is accessible to all Member States.	https://www.who.int/emergencies/diseases/novel-coronavirus-2019/interactive-timeline#event-5
2020-01-09	Information	WHO; Chinese authorities	WHO reports that Chinese authorities have determined that the outbreak is caused by a novel coronavirus.	https://www.who.int/china/news/detail/09-01-2020-who-statement-regarding-cluster-of-pneumonia-cases-in-wuhan-china
2020-01-09	Information; Risk assessment	ECDC	The ECDC issues its first Threat Assessment Brief on the novel coronavirus adressing risk for travellers and for the introduction and spread of the virus in EU	https://www.ecdc.europa.eu/en/publications-data/pneumonia-cases-possibly-associated-novel-coronavirus-wuhan-china
2020-01-10	Etiology; Virology	WHO; Chinese authorities	WHO tweets that it had received the genetic sequences for the novel coronavirus from the People’s Republic of China and expected these to soon be made publicly available.	https://twitter.com/WHO/status/1216108498188230657	https://www.who.int/emergencies/diseases/novel-coronavirus-2019/interactive-timeline#event-13
2020-01-14	Information; Risk assessment	WHO	The WHO holds a press briefing stating that, based on experience with respiratory pathogens, there exists a potential for human-to-human transmission in the 41 confirmed cases in the People’s Republic of China. According to the organization: “it is certainly possible that there is limited human-to-human transmission” in the case of the 41 patients.	https://www.who.int/emergencies/diseases/novel-coronavirus-2019/interactive-timeline#!
2020-01-16	Epidemiology; Prognosis	Swedish Public Health Agency	The Public Health Agency publishes its first news of a novel coronavirus in China and states that it considers the risk of the infection spreading to Sweden to be very low.	https://www.folkhalsomyndigheten.se/nyheter-och-press/nyhetsarkiv/2020/januari/nytt-coronavirus-upptackt-i-kina/
2020-01-17	Information; Risk assessment	ECDC	The ECDC publishes its first Rapid Risk Assessment on the novel coronavirus assessing risk for travellers, importation and further spread of the virus in the EU as low but cannot be excluded	https://www.ecdc.europa.eu/en/publications-data/rapid-risk-assessment-cluster-pneumonia-cases-caused-novel-coronavirus-wuhan
2020-01-17	Testing; Virology; Diagnostics	Swedish Public Health Agency	The Public Health Agency establishes diagnostics capability for the new corona virus at their facilities in Solna, Stockholm.	https://www.folkhalsomyndigheten.se/diagnostikaktuellt/alla-informationsbrev/diagnostik-av-coronavirus-2019-ncov-ett-nytt-virus-som-orsakat-ett-utbrott-av-allvarlig-lunginflammation-i-kina/
2020-01-20	Epidemiology; Data	ECDC	The ECDC start posting daily situation updates tracking internationel developments concerning the novel coronavirus.	https://www.ecdc.europa.eu/en/geographical-distribution-2019-ncov-cases
2020-01-22	Risk assessment	WHO	The WHO director general convenes an IHR Emergency Committee (EC) regarding the outbreak of the novel coronavirus. The EC comprises 15 independent experts from around the world are to advise the WHO director general as to whether the outbreak constitutes a public health emergency of international concern (PHEIC). State epidemiologist Anders Tegnell of the Swedish Public Health Agency is one of th…	https://www.who.int/news/item/23-01-2020-statement-on-the-meeting-of-the-international-health-regulations-(2005)-emergency-committee-regarding-the-outbreak-of-novel-coronavirus-(2019-ncov)	https://www.who.int/groups/covid-19-ihr-emergency-committee	https://www.who.int/director-general/speeches/detail/who-director-general-s-statement-on-ihr-emergency-committee-on-novel-coronavirus	https://www.who.int/director-general/speeches/detail/who-director-general-s-statement-on-the-advice-of-the-ihr-emergency-committee-on-novel-coronavirus
2020-01-24	Counting	ECDC	The ECDC reports that the first EU case of the novel coronavirus has been identified in France.	https://www.ecdc.europa.eu/en/news-events/novel-coronavirus-three-cases-reported-france
2020-01-25	Information	WHO	The WHO Regional Director for Europe issues a public statement outlining the importance of preparedness on the local and national levels for detecting cases, testing samples, and to undertake clinical management of patients infected with the novel coronavirus SARS-CoV-2.	https://www.euro.who.int/en/media-centre/sections/statements/2020/statement-novel-coronavirus-outbreak-preparing-now-as-one
2020-01-29	Testing	Swedish Public Health Agency	The Public Health Agency recommends the Swedish health care regions' laboratories to establish regional capability to analyze samples for SARS-CoV-2. 8 out of 21 regions decided at the time not to establish regional testing capability at the time.	https://sverigesradio.se/sida/artikel.aspx?programid=83&artikel=7583893
2020-01-30	Politics; Epidemiology	WHO	The WHO Director-General declares that the novel coronavirus outbreak a public health emergency of international concern (PHEIC). A PHEIC is the WHO's highest level of alarm.	https://www.who.int/news/item/30-01-2020-statement-on-the-second-meeting-of-the-international-health-regulations-(2005)-emergency-committee-regarding-the-outbreak-of-novel-coronavirus-(2019-ncov)	https://www.who.int/emergencies/diseases/novel-coronavirus-2019/interactive-timeline#!
2020-01-31	Counting; Epidemiology; Notable cases	Patient	The first confirmed case of SARS-CoV-2 infection in Sweden is identified as a woman tested positive for the virus after experiencing respiratory problems upon returning from a trip to Wuhan, China on January 24.	https://sverigesradio.se/artikel/7398979
2020-02-01	Politics; Epidemiology; Risk Management	Swedish Public Health Agency; Government of Sweden	Following a request by the Public Health Agency, the Government classifies the new coronavirus as a disease dangerous to the public and to society. The classification is done under the Disease Prevention Act (Smittskyddslag) and means that the disease may be managed using legal interventions as specified in the act.	https://www.krisinformation.se/en/news/2020/february/the-swedish-government-classifies-the-coronavirus-as-an-illness-that-is-dangerous-to-society
2020-02-05	Media; Information	WHO	WHO's headquarters begin holding daily media briefings on the novel coronavirus. This is the first time that the WHO gives daily briefings by the Director-General or Executive Director of the WHO Health Emergencies Program.	https://www.who.int/emergencies/diseases/novel-coronavirus-2019/interactive-timeline#event-49
2020-02-07	PPE	ECDC	The ECDC publishes report on PPE needs in healthcare settings	https://www.ecdc.europa.eu/en/publications-data/personal-protective-equipment-ppe-needs-healthcare-settings-care-patients
2020-02-10	Guidance	ECDC	The ECDC publishes guidelines for non-pharmaceutical measures	https://www.ecdc.europa.eu/sites/default/files/documents/novel-coronavirus-guidelines-non-pharmaceutical-measures_0.pdf
2020-02-11	Epidemiology	WHO	The WHO announces that the disease caused by the novel coronavirus would be named COVID-19.	https://www.who.int/director-general/speeches/detail/who-director-general-s-remarks-at-the-media-briefing-on-2019-ncov-on-11-february-2020
2020-02-18	PPE	Swedish National Board of Health and Welfare	The National Board of Health and Welfare releases a report stating that the Swedish healthcare regions hold stockpiles of personal protective equipment (PPE) for 5000 patient visits and 14000 days of inpatient care. Several regions report lacking or risk of lacking PPE and testing materiel.	https://www.socialstyrelsen.se/globalassets/sharepoint-dokument/dokument-webb/ovrigt/socialstyrelsen-nationell-lagesrapport-200309.pdf
2020-02-19	Information	WHO	Weekly WHO Member State Briefings on COVID-19 begin. At the meeting, the WHO and its member states share the latest knowledge and insights into COVID-19.	https://www.who.int/emergencies/diseases/novel-coronavirus-2019/interactive-timeline#event-58
2020-02-24	Risk assessment	WHO; ECDC	The WHO and the ECDC launch a joint mission to Italy to support COVID-19 control and prevention efforts in the country.	https://www.euro.who.int/en/health-topics/health-emergencies/coronavirus-covid-19/news/news/2020/2/joint-who-and-ecdc-mission-in-italy-to-support-covid-19-control-and-prevention-efforts#
2020-02-25	Information	Swedish Public Health Agency	The Public Health Agency updates its risk assessment for COVID-19, raising the risk of internal spread from "very low" to "low". The agency moreover estimates the risk for further influx of cases originating abroad as "high".	https://www.folkhalsomyndigheten.se/nyheter-och-press/nyhetsarkiv/2020/februari/forandrad-riskbedomning-for-fall-av-covid-19-i-sverige/
2020-02-26	Epidemiology; Counting; Notable cases	Patient	The second confirmed case of COVID-19 in Sweden is identified as man in his 30's coming back from a trip in northern Italy test positive for the disease.	https://sverigesradio.se/artikel/7416902
2020-02-26	Risk Management	Swedish National Board of Health and Welfare	The National Board of Health and Welfare initiates a raised alert program, or as raised organizational preparedness, and begins work to re-organize relevant operations into a high alert organizational structure.	https://www.socialstyrelsen.se/globalassets/sharepoint-dokument/artikelkatalog/ovrigt/2020-9-6886.pdf
2020-02-26	Recommendations	Swedish Public Health Agency	The Public Health Agency updates its recommendations for people who have been in Iran, South Korea or certain areas of China or Italy to look out for possible symptoms and to contact the healthcare services' advice lines if experiencing COVID-19 related symptoms.	https://www.krisinformation.se/en/news/2020/february/information-for-travellers-concerning-the-new-coronavirus
2020-02-27	Recommendations	WHO	In view of global shortages, the WHO publishes guidance on the rational use of personal protective equipment. The guidelines include recommendations on the type of personal protective equipment to use depending on setting, personnel, and type of activity.	https://www.who.int/emergencies/diseases/novel-coronavirus-2019/interactive-timeline#event-62
2020-02-28	PPE	ECDC	The ECDC issues guidance for wearing and removing personal protective equipment in healthcare settings for the care of patients with suspected or confirmed COVID-19	https://www.ecdc.europa.eu/sites/default/files/documents/COVID-19-guidance-wearing-and-removing-personal-protective-equipment-healthcare-settings-updated.pdf
2020-03-02	Politics	Government of Sweden	Prime Minister Stefan Löfven announces that he will convene the Government's crisis management in face of the worsening epidemic situation.	https://sverigesradio.se/artikel/7417510
2020-03-02	Restrictions; Travel	Swedish Public Health Agency; Swedish Transport Administration	At the request of the Public Health Agency, the Transport Administration (Transportstyrelsen) decides to temporarily withdraw Iran Air's permit for scheduled air services, due to the epidemic situation in Iran.	https://www.krisinformation.se/en/news/2020/march/suspension-of-direct-flights-between-sweden-and-iran-due-to-coronavirus
2020-03-02	Epidemiology	Swedish Public Health Agency	The Public Health Agency changes its risk assessment for spread of COVID-19 in Sweden. The updated risk assessment sees the risk of general spread within the country as moderate. The new assessment is made in light of the identification of patients infected in Northern Italy and Iran by a number of European countries.	https://www.folkhalsomyndigheten.se/nyheter-och-press/nyhetsarkiv/2020/mars/uppdaterad-riskbedomning-for-covid-19-i-sverige/	https://www.krisinformation.se/en/news/2020/march/updated-risk-assessment-of-covid-19-in-sweden
2020-03-03	PPE	WHO	The WHO issues a call for industry and governments to increase production volumes of personal protective equipment by 40% in order to meet rising global demand. The organization states that the present shortage of PPE is endangering healthcare workers worldwide.	https://www.who.int/news/item/03-03-2020-shortage-of-personal-protective-equipment-endangering-health-workers-worldwide
2020-03-03	Epidemiology; Notable cases	Regional authorities; Patient	According to Jönköping Region's health authorities the first Swedish COVID-19 patient - who contracted the virus in January - has now made a full recovery.	https://www.thelocal.se/20200303/swedens-first-coronavirus-patient-recovers
2020-03-03	Counting; Epidemiology	Regional authorities; patients	The number of cases identified in Sweden doubles from 15 to 30 and ihas spread to new regions. All new cases are linked to travels to northern Italy.	https://www.thelocal.se/20200310/timeline-how-the-coronavirus-has-developed-in-sweden/
2020-03-04	Testing	Swedish Public Health Agency; Regional authorities	The Public Health Agency encourages the healthcare sector to increase testing for COVID-19.	https://www.folkhalsomyndigheten.se/nyheter-och-press/nyhetsarkiv/2020/mars/utokad-provtagning-for-covid-19-i-sverige/
2020-03-04	Media	Swedish Public Health Agency; Swedish National Board of Health And Welfare; Swedish Civil Contingencies Agency	The Public Health Agency, the National Board of Welfare and the Civil Contingencies Agency hold their first press briefing together.	https://www.folkhalsomyndigheten.se/contentassets/fd346b40b404481eb91236b390972f7c/folkhalsomyndighetens-arsredovisning-2020.pdf	https://www.youtube.com/playlist?list=PLLqBo3UjMccAyAkJ9uiJkQpPjDYUoWlHp
2020-03-05	Information; Media; PPE	Government of Sweden; National Board of Health and Welfare; Public Health Agency	The Government announces its decision to give the National Board of Health and Welfare the task of strengthening emergency preparedness in connection with COVID-19 and to represent Sweden in the steering group for the EU's program for joint procurement of protective equipment. At the same time, the Public Health Agency is commissioned to further develop its coordination and information efforts re…	https://www.regeringen.se/pressmeddelanden/2020/03/utokade-resurser-till-folkhalsomyndigheten-och-socialstyrelsen/
2020-03-06	Epidemiology	Swedish National Pandemic Group; Public Health Agency	The Swedish national pandemic group meets for the first time regarding the COVID-19 epidemic. After the meeting the group holds a press conference where they discuss matters concerning the coordination, planning and management of COVID-19 in Sweden. At the press conference it is said that Sweden is in a first stage of potential spread of corona virus. The Public Health Agency director general Joh…	https://www.svd.se/pandemigruppen-om-coronaviruset	https://www.folkhalsomyndigheten.se/nyheter-och-press/nyhetsarkiv/2020/mars/presstraff-om-den-nationella-pandemigruppens-mote/
2020-03-06	Counting; Risk groups	Elderly care	Single cases of COVID-19 infections are reported among elderly care patients in Stockholm region.	https://coronakommissionen.com		https://www.ivo.se/tillsyn/tillsyn-aldreomsorgen-covid-pandemin/
2020-03-06	Travel; Recommendations	Government of Sweden	The Ministry for Foreign Affairs issues advice against all unnecessary travel to parts of northern Italy and South Korea.	https://www.krisinformation.se/en/news/2020/march/advice-against-unnecessary-travel-to-parts-of-northern-italy
2020-03-07	Media	WHO	WHO issues a call for action to stop, contain, control, delay and reduce the impact of COVID-19 at every opportunity.	https://www.who.int/news/item/07-03-2020-who-statement-on-cases-of-covid-19-surpassing-100-000
2020-03-09	Testing	Swedish Public Health Agency	The Public Health Agency recommends that people who have been in the Austrian Tyrol region get tested for COVID-19 if they experience COVID-19 related symptoms such as fever, coughing, and/or breathing difficulties within 14 days of returning home.	https://www.krisinformation.se/en/news/2020/march/the-public-health-agency-of-sweden-recommends-testing-of-patients-who-have-been-to-the-tyrol
2020-03-09	Counting; Epidemiology	Patient	The first case of a coronavirus patient with no known links to foreign travel or a previously confirmed case – a potential case of community infection – is reported at a major hospital in Stockholm region.	https://www.thelocal.se/20200309/coronavirus-case-confirmed-at-major-stockholm-hospital
2020-03-09	Economics	Government of Sweden; WHO	The Government announces its decision to contribute SEK 40 million (approximately 4 million Euro) to the WHO's Contingency Fund for Emergencies.	https://www.government.se/press-releases/2020/03/government-contributing-sek-40-million-to-whos-emergency-fund/
2020-03-10	Counting; Epidemiology	Swedish Public Health Agency	The Public Health Agency reports that there are signs of community spread of COVID-19 in Sweden. According to the agency community spread may be occurring in Stockholm and Västra Götaland regions. The Agency sees no general spread of the disease in the rest of the country. Nevertheless, the agency's risk assessment is updated and raised to "very high risk of spread in Sweden". “We're talking abou…	https://www.folkhalsomyndigheten.se/nyheter-och-press/nyhetsarkiv/2020/mars/flera-tecken-pa-samhallsspridning-av-covid-19-i-sverige/
2020-03-10	Recommendations	Swedish Public Health Agency	The Director-General of the Public Health Agency Johan Carlsson tells public broadcaster SR that people experiencing COVID-19 related symptoms should not work with elderly or people in people in risk groups.	https://www.vardfokus.se/nyheter/folkhalsomyndigheten-vardpersonal-med-symtom-ska-stanna-hemma/
2020-03-10	Travel; Recommendations	Government of Sweden	The Ministry for Foreign Affairs issues advice against all unnecessary (non-essential) travel to Italy.	https://www.krisinformation.se/en/news/2020/march/advice-against-all-non-essential-travel-to-italy
2020-03-11	Epidemiology	Swedish Public Health Agency	Deputy chief epidemiologist Anders Wallensten is interviewed by public broadcaster SR about community spread, saying that: "The risk of the coronavirus in Sweden spreading in what is known as 'community spread' was raised yesterday to 'very high'. The agency is now urging everyone with even mild cold or flu symptoms to stay at home to limit the spread of the virus."	https://sverigesradio.se/artikel/7426480
2020-03-11	Restrictions	Government of Sweden; Swedish Public Health Agency	Following a recommendation from The Public Health Agency, the Government introduces prohibitions against public gatherings and public events of more than 500 participants.	https://www.government.se/articles/2020/03/ordinance-on-a-prohibition-against-holding-public-gatherings-and-events/	https://www.folkhalsomyndigheten.se/nyheter-och-press/nyhetsarkiv/2020/mars/forslag-inga-allmanna-sammankomster-med-fler-an-500-personer/	https://sverigesradio.se/artikel/7426532
2020-03-11	Epidemiology	WHO; Swedish Public Health Agency	The WHO declares the outbreak of COVID-19 a pandemic and emphasizes that all countries should make preparations for handling the disease, foremost in regards to their healthcare systems. The Public Health Agency writes that for Sweden, the declaration will not cause any changes to the already ongoing work to manage the COVID-19 epidemic and that the present estimates of risk as well the strategie…	https://www.folkhalsomyndigheten.se/nyheter-och-press/nyhetsarkiv/2020/mars/spridningen-av-covid-19-ar-en-pandemi/	https://www.who.int/director-general/speeches/detail/who-director-general-s-opening-remarks-at-the-media-briefing-on-covid-19---11-march-2020	https://www.krisinformation.se/en/news/2020/march/whocovid-19-outbreak-is-a-pandemic
2020-03-11	Travel; Recommendations	Government of Sweden	The Ministry for Foreign Affairs issues advice against all unnecessary (non-essential) travel to the Austrian Tyrol region.	https://www.krisinformation.se/en/news/2020/march/advice-against-non-essential-travel-to-tyrol-austria
2020-03-11	Counting; Deaths	Patient	The first fatality linked to COVID-19 in Sweden (and the Nordics) is confirmed. The patient was an elderly person suffering from underlying health conditions who died at a hospital in southern Stockholm. Doctors say they were unable to trace the patient’s infection to overseas travel.	https://sverigesradio.se/artikel/7426544	https://thelocal.se/page/view/sweden-confirms-first-death-of-coronavirus-patient
2020-03-11	Economics	Government of Sweden	The Minister for Finance presents budget amendments due to the coronavirus. The revised budget focuses on (1) Financial compensation to municipalities and regions to cover costs of extraordinary measures and extra costs in health and medical care associated with COVID-19; (2) Strengthening government agencies dealing with the COVID-19 epidemic in Sweden, primarily for staffing costs, training act…	https://www.government.se/press-releases/2020/03/additional-amending-budget-due-to-the-coronavirus/
2020-03-12	Economics	Financial markets	The Stockholm stock exchange’s OMXS index is down 11.1% following US president Donald Trump's announcement that the US will ban all travel from Europe. The index's fall is described by commentators as the worst market day in modern history – a historically sharp fall in line with other European markets.	https://www.svt.se/nyheter/ekonomi/stockholmsborsen-rasar-tio-procent	https://sverigesradio.se/avsnitt/1462849
2020-03-12	Restrictions; Schools	Swedish Public Health Agency; Swedish National Agency for Education	The Public Health Agency and the National Agency for Education (Skolverket) states that schools are to remain open. Children do not significantly drive the spread of COVID-19 the agencies argue wherefore it is motivated that schools are kept open.	https://www.dn.se/nyheter/sverige/sveriges-skolor-stangs-inte-men-kan-fa-forlanga-terminen/
2020-03-12	Counting; Epidemiology	Regional authorities	The identification of the first confirmed case of COVID-19 in Gotland region means that the virus has now spread to all of Sweden’s regions.	https://www.thelocal.se/20200310/timeline-how-the-coronavirus-has-developed-in-sweden/
2020-03-12	Testing	Regional authorities	Stockholm region's health authorities announce that only elderly people and patients in hospital will be tested for the coronavirus from now on. This limitation on testing is said to be part of a new national strategy aimed at more effective use of limited available testing resources.	https://www.thelocal.se/20200312/why-were-slightly-changing-how-the-local-covers-the-coronavirus-crisis
2020-03-12	Recommendations	Swedish Public Health Agency	The Public Health Agency issues an update to its guidelines urging anyone, regardless of their travel status, experiencing COVID-19 related symptoms to isolate at home and limit social contacts for at least two day. The recommendation replaces recommendations focusing on people who have travelled in known COVID-19 hotspots such as Lombady or Tyrol.	https://www.folkhalsomyndigheten.se/nyheter-och-press/nyhetsarkiv/2020/mars/ny-fas-kraver-nya-insatser-mot-covid-19/	https://www.thelocal.se/20200228/what-you-need-to-know-about-the-coronavirus-in-sweden
2020-03-13	Epidemiology	WHO	WHO states that Europe has now become the epicenter of the COVID-19 pandemic with more reported cases and deaths than the rest of the world combined, apart from China.	https://www.who.int/emergencies/diseases/novel-coronavirus-2019/interactive-timeline#event-72
2020-03-13	Economics; Counting	Swedish Central Bank	The Executive Board at the Central Bank, the Riksbank, introduces a policy to limit the impacts of the COVID-19 epidemic on Swedish companies. According to the policy, the bank will extend offers of credits of up to SEK 500 billion to commercial banks to secure onward lending and access to credit to Swedish companies.	https://www.riksbank.se/en-gb/press-and-published/notices-and-press-releases/press-releases/2020/riksbank-lends-up-to-sek-500-billion-to--safeguard-credit-supply/
2020-03-13	Economics	Government of Sweden	The Government appoints Anders Ferbe to coordinate work in response to the impact of COVID-19 on the Swedish business sector. Ferbe is to facilitate dialogue between social partners and businesses affected by the epidemic and report regularly to the Ministry of Enterprise and Innovation and the Ministry for Foreign Affairs.	https://www.government.se/press-releases/2020/03/the-government-appoints-a-coordinator-in-response-to-the-impact-of-the-covid-19-virus-on-the-business-sector/
2020-03-13	Critics; Controversy	Critics; Media	The official Swedish response to the COVID-19 epidemic is starting to come under criticism. Critical voices in the media and on social media platforms argue that the country's response has been too cautious and state that there is a lack of clarity in the guidelines given to schools and healthcare staff. Senior physician and Professor of Infectious Diseases at Uppsala University and Uppsala's Aca…	https://sverigesradio.se/artikel/7428645
2020-03-13	Travel; Recommendations	Government of Sweden	Prime Minister Stefan Löfven holds a press conference at which he outlines the measures Sweden is taking in relation to the COVID-19 epidemic and states that “Everyone living in our country should be aware of what we're facing. An unusual and trying time awaits. The coronavirus is the biggest threat to Swedish public health in several decades.” The Prime Minister also encourages residents to limi…	https://www.thelocal.se/20200313/swedish-pm-urges-against-non-essential-travel-amid-coronavirus-outbreak/
2020-03-13	Epidemiology; Recommendations	Swedish Public Health Agency	The Public Health Agency publishes new recommendations. According to the agency, the epidemic in Sweden has entered a new epidemic stage where tracing and isolating individual cases will not be sufficient to curb the spread of COVID-19. Instead the strategy is to minimize societal spread and to keep COVID-19 from spreading among patients and staff in healthcare and elderly care. To accomplish the…	https://www.folkhalsomyndigheten.se/nyheter-och-press/nyhetsarkiv/2020/mars/ny-fas-kraver-nya-insatser-mot-covid-19/
2020-03-13	Restrictions; Schools; Politics	Government of Sweden	The Government introduces temporary regulation allowing schools to close if necessary to curb local spread of COVID-19. Schools that have to postpone or cancel classes can take them up again at a later date, the Government said, laying out plans to give schools greater flexibility for dealing with the global pandemic.	https://www.regeringen.se/pressmeddelanden/2020/03/sveriges-skolor-far-battre-mojligheter-att-hantera-effekter-av-coronaviruset/
2020-03-13	Measure; Information	Government of Sweden; National Board of Health and Welfare	The Government tasks the Board of Health and Welfare to produce and distribute information on basic hygiene and other measures that can limit the spread of COVID-19 in care and healthcare. The materials are to be produced for personnel working in healthcare, elderly care, and social services and instruct them on how to reduce the risk of contributing to the transmission of COVID-19 in their work.	https://www.regeringen.se/regeringsuppdrag/2020/03/uppdrag-att-genomfora-en-informationsinsats-riktad-till-personal-inom-socialtjansten-och-den-kommunala-halso--och-sjukvarden/	https://www.socialstyrelsen.se/coronavirus-covid-19/utbildning-och-material-covid-19/
2020-03-13	Politics	Government of Sweden	The Government announces that salary deductions for first day of sick leave (karensavdrag) will be revoked to further encourage people to voluntarily quarantine if experiencing COVID-19 related symptoms. The state will put up funds to cover the removal of the salary deduction. The revoking of salary deductions for first day sick leave is later expanded to include people in unemployment programs.	https://www.regeringen.se/pressmeddelanden/2020/03/tillfalligt-slopat-karensavdrag/
2020-03-13	Medicine	Government of Sweden; Swedish Medical Products Agency	The Government tasks the Medical Products Agency (Läkemedelsverket) to increase efforts to reduce pandemic related risks of medical supply shortages.	https://www.regeringen.se/pressmeddelanden/2020/03/lakemedelsverket-ska-oka-sina-insatser-for-att-sakra-tillgang-till-lakemedel/
2020-03-13	Politics; Security	Government of Sweden	The Minister for Rural Affairs Jennie Nilsson convenes a meeting with representatives of the food industry. The purpose of the meeting is for the minister to gain a picture of stakeholders’ preparedness in light of the COVID-19 epidemic. Trade organizations, food companies and trade union representatives for the food industry are represented at the meeting.	https://www.government.se/articles/2020/03/information-about-swedens-food-security-in-light-of-the-covid-19-virus/
2020-03-14	Travel; Recommendations	Government of Sweden	The Ministry for Foreign Affairs issues advise against any non-essential travels to all countries. This advice will be in force until 14 April 2020, when the situation will be reappraised. The Ministry urges anyone planning to travel abroad to carefully consider the risks, and whether the trip really needs to be made and informs of important valid sources of information.	https://www.government.se/press-releases/2020/03/ministry-for-foreign-affairs-advises-against-non-essential-travel-to-all-countries/	https://www.government.se/press-releases/2020/03/great-uncertainty-surrounding-travel-abroad/
2020-03-14	Politics	Government of Sweden	The Government proposes a temporary suspension on the medical certificate requirement from the eighth calendar day of a sick pay period. “The Government is prepared to take the measures necessary to reduce the pressure on health and medical care services and to stop the spread of infection in society. The Government expects that temporarily suspending the requirement of a medical certificate duri…	https://www.government.se/press-releases/2020/03/medical-certificate-requirement-during-sick-pay-period-to-be-suspended/
2020-03-14	Counting	Care providers	There are reports of cases of COVID-19 among elderly care patients in Western Sweden. By mid April, one in three elderly care facilities in Gothenburg will have seen cases of COVID-19.	https://www.gp.se/nyheter/göteborg/coronasmitta-på-var-tredje-äldreboende-i-göteborg-1.26810866
2020-03-15	Recommendations	Swedish Public Health Agency; Swedish National Board of Health And Welfare; Swedish Civil Contingencies Agency	The Public Health Agency, the Civil Contingencies Agency and the National Board of Health and Welfare issue recommendations for the public to take precautions in order to slow down the spread of COVID-19. Among the recommendations is the encouragement that anyone feeling ill with symptoms such as nasal congestion, respiratory infection, coughing, or fever, stay at home in voluntary quarantine, ev…	https://www.krisinformation.se/en/news/2020/march/authorities-together-we-can-slow-down-the-spread-of-the-coronavirus
2020-03-15	Travel; Restrictions	Government of Sweden	Prime Minister Stefan Löfven states that at the time there are no imminent plans to close Sweden’s borders.	https://www.thelocal.se/20200310/timeline-how-the-coronavirus-has-developed-in-sweden/
2020-03-16	Testing	WHO	Director-General of WHO Dr. Tedros Adhanom Ghebreyesus issues a call for countries to undertake more testing to tackle the COVID-19 pandemic. The call is made in his opening remarks at a WHO media briefing on COVID-19 .	https://www.who.int/director-general/speeches/detail/who-director-general-s-opening-remarks-at-the-media-briefing-on-covid-19---16-march-2020
2020-03-16	PPE	Government of Sweden; National Board of Health and Welfare	The Government requests the National Board of Health and Welfare to oversee and ensure access to personal protective equipment (PPE) and medical materiel and to distribute these among and between the regions and municipalities. The measure comes as PPE supplies have been ebbing and many regions were keeping insufficient stockpiles of PPE materials before the pandemic.	https://www.regeringen.se/pressmeddelanden/2020/03/fordelning-av-sjukvardsmaterial-till-foljd-av-covid-19/	https://www.regeringen.se/regeringsuppdrag/2020/03/uppdrag-om-att-pa-nationell-niva-sakra-tillgangen-pa-skyddsutrustning-och-fordela-skyddsutrustning-och-annat-material-till-foljd-av-spridningen-av-covid-19/
2020-03-16	Healthcare	Regional authorities	Västmandland region decides on a temporary stop to mammography scans in order to limit the risk of COVID-19 transmissions associated with examinations.	https://sverigesradio.se/artikel/7428603
2020-03-16	Economic policy	Government of Sweden	The Government announces plans for a SEK 300 billion package to help struggling businesses in the wake of the COVID-19 epidemic. Minister of Finance, Magdalena Andersson comments on the package telling a press conference that "This is a completely unique situation for Sweden's economy” and that the Government wants "today's announcement to enable as many companies as possible to make it through t…	https://www.thelocal.se/20200316/sweden-launches-300-billion-kronor-coronavirus-crisis-package/
2020-03-16	Recommendations	Swedish Public Health Agency	The Public Health Agency issues new recommendations, calling all employers to allow personnel for which it is possible to work from home. The agency also issues a recommendation that people aged 70 and above are to avoid close social contacts. These recommendations are added to the body of existing recommendations such as recommendations on social distancing and voluntary quarantine.	https://www.krisinformation.se/en/news/2020/march/the-public-health-agency-of-sweden-persons-over-the-age-of-70-should-limit-their-social-contacts
2020-03-16	Politics; Recommendations	Swedish Parliament	The Parliament, Riksdag, implements a new system to enable social distancing on the parliament floor. According to the new system, votes will be weighted so that only 55 of 349 members of parliament will be present on the floor. The system has been negotiated by the political parties and is a way to minimize crowding and establish work from home practices.	https://www.dn.se/nyheter/sverige/55-ledamoter-far-rosta-for-hela-riksdagen/	https://www.riksdagen.se/en/the-riksdags-work-in-connection-with-the-coronavirus/
2020-03-16	Travel; Restrictions; Transport	Swedish Postal Services	The Postal Service (Postnord) warns that it will have to halt deliveries to and from many countries as COVID-19 related flight cancellations has led to reduced transport capacity.	https://www.postnord.se/om-oss/sa-paverkas-leveranser-av-coronaviruset
2020-03-17	Restrictions; Travel	Government of Sweden; European Council and Commission	In response to the European Council and Commission's recommendation, the Government introduces a temporarily stop on unnecessary trips to Sweden from countries outside Europe. The stop on entries is initially set at 30 days, but can be prolonged if needed. Nevertheless, not all trips to Sweden are suspended. Swedish citizens and residents will be able to return to their homes. The entry ban also …	https://www.krisinformation.se/en/news/2020/march/a-temporary-ban-on-travel-to-sweden-due-to-covid-19	https://www.government.se/press-releases/2020/03/temporary-ban-on-travel-to-sweden-due-to-covid-19/
2020-03-17	Epidemiology; Testing	University Hospitals	COVID-19 diagnostics capability is now established at all university hospitals in Sweden.	https://genomicmedicine.se/2020/04/02/utokad-testning-av-covid-19-i-samarbete-mellan-landets-universitetssjukhus-scilifelab-och-karolinska-institutet/
2020-03-17	Recommendations; Schools	Swedish Public Health Agency; Government of Sweden	The Public Health Agency advices education for children over 16 and adults (e.g., high schools, universities, university colleges, and adult vocational education) to move to distance and online learning. At a joint government and Public Health Agency press conference, the Minister of Higher Education and Research states that the government will introduce amendments to the student financial suppor…	https://www.folkhalsomyndigheten.se/nyheter-och-press/nyhetsarkiv/2020/mars/larosaten-och-gymnasieskolor-uppmanas-nu-att-bedriva-distansundervisning/	https://www.regeringen.se/artiklar/2020/03/fortsatt-studiestod-till-studerande-vid-extraordinara-handelser/
2020-03-18	PPE; Politics	Government of Sweden; Regional authorities	The Minister for Health and Social Affairs, Lena Hallengren, criticizes the 21 healthcare regions for not maintaining sufficient stockpiles of PPE and other critical materials in preparation for crises. Crisis preparedness is not "just-in-time deliveries," Hallengren says arguing that crisis stockpiles need to be more substantial to allow essential services to be resilient in times of crisis.	https://www.dn.se/nyheter/sverige/hallengren-kritisk-till-regionerna-just-in-time-ar-inte-krisberedskap/
2020-03-18	ICU; Coordination	Government of Sweden; National Board of Health and Welfare; Regional Authorities	The Government commissions the National Board of Health and Welfare to establish a function for the coordination of intensive care resources across Sweden. The purpose is to support the regions in the coordination and expansion of intensive care resources within the country.	https://www.regeringen.se/pressmeddelanden/2020/03/socialstyrelsen-ska-inratta-en-samordningsfunktion-for-intensivvardsplatser/
2020-03-18	Recommendations	Swedish Public Health Agency	The Public Health Agency releases translations of its recommendations and advice about how to protect oneself and others against COVID-19. Translations have been made into several languages.	https://www.krisinformation.se/en/news/2020/march/information-about-the-coronavirus-and-covid-19-in-other-
2020-03-18	Information; Recommendations	The Swedish Royal Court	King Carl XVI Gustaf spoke about the COVID-19 epidemic at a meeting with government ministers. His Mayesty stated that: “The coronavirus has put our country in a difficult situation. Many are worried: for their health, for their relatives, for their livelihood. We are in a situation that requires taking responsibility for oneself and others. But difficult situations such as this, also offer an op…	https://www.kungahuset.se/kungafamiljen/hmkonungcarlxvigustaf/tal/hmkaretstal/hmkonungensinledningsordvidextrainformationskonseljmedanledningavcoronavirusetkunglslottetonsdagenden18mars2020.5.5ab990e5170c02767064413.html
2020-03-18	Economic policy	Government of Sweden	The Government proposes that airlines be able to receive credit guarantees amounting to a maximum of SEK 5 billion in 2020. Out of the total amount, SEK 1.5 billion is to be intended for Scandinavian Airlines (SAS). It will also be proposed that the Swedish Export Credit Agency’s credit guarantee framework be expanded to support Swedish export companies and, by extension, the shipping industry.	https://www.government.se/press-releases/2020/03/state-credit-guarantees-to-airlines-and-expanded-credit-guarantee-framework-for-the-swedish-export-credit-agency-to-mitigate-the-effects-of-sars-cov-2/
2020-03-19	Regulation; Education	Swedish Parliament	Parliament votes to grant the Government powers to close schools and preschools in the event of extraordinary circumstances. This law will come into effect the following day, March 20.	https://www.regeringen.se/pressmeddelanden/2020/03/ny-lag-gor-det-mojligt-for-regeringen-att-stanga-skolorna/
2020-03-19	Recommendations; Travel	Swedish Public Health Agency	The Public Health Agency issues advice against unnecessary domestic travels, since the upcoming Easter holiday is usually associated with a lot of travel in Sweden. At the daily press briefing state epidemiologist Anders Tegnell says that there are a high levels of community transmissions of COVID-19 in an increasing number of places in Sweden. Nevertheless, there are differences between regions …	https://www.folkhalsomyndigheten.se/nyheter-och-press/nyhetsarkiv/2020/mars/tank-over-om-resan-verkligen-ar-nodvandig/	https://www.thelocal.se/20200310/timeline-how-the-coronavirus-has-developed-in-sweden/
2020-03-19	PPE	Government of Sweden; National Board of Health and Welfare	The National Board of Health and Welfare signs a contract with German medical and safety technology company Dräger to secure sizable deliveries of face masks to Swedish medical care services. By the end of March, a first delivery of 200,000 extra masks is expected, almost double the current level. At a press conference to announce the news of this contract, Minister for Health and Social Affairs …	https://www.di.se/nyheter/regeringens-nya-besked-fler-ansiktsmasker-kommer/	https://www.regeringen.se/pressmeddelanden/2020/03/presstraff-med-socialminister-lena-hallengren/
2020-03-19	Restrictions; Travel	Government of Sweden	The temporary entry ban (announced 2020-03-17) on travels to Sweden from outside of the EES comes into force.	https://www.svt.se/nyheter/inrikes/inreseforbud-till-sverige-har-reglerna
2020-03-19	Critics	Media; Critics	Public broadcaster SVT reports that prominent researchers voice heavy criticism of the Public Health Agency and state epidemiologist Anders Tegnell. The criticism of Tegnell and the Public Health Agency is featured in a series of emails between researchers and experts and is harsher than expected, SVT reports.	https://www.svt.se/nyheter/snabbkollen/tegnell-kritik-i-intern-mejltrad
2020-03-19	Policy	Swedish Police; Government of Sweden	The Police Authority asks the Government not to close schools since a school closure would risk forcing police staff to remain at home to care for children.	https://www.dn.se/nyheter/sverige/polisen-vadjar-till-regeringen-att-inte-stanga-skolor/
2020-03-19	Economic policy	Government of Sweden	The Government ask Parliament to authorize to provide credit guarantees during 2020 amounting to a maximum of SEK 5 billion for loans to airlines that on 1 January 2020 were in possession of a Swedish permit to operate commercial aviation activities.	https://www.government.se/legal-documents/2020/03/additional-amending-budget-for-2020--credit-guarantees-for-airlines-due-to-sars-cov-2/
2020-03-19	Economic policy	Government of Sweden	The Government presents budget amendments introducing a system for subsidized hour reductions for workers in industries affected by the COVID-19 epidemic. The new rules will enter into force on 7 April, but will apply from 16 March.	https://www.government.se/press-releases/2020/03/short-term-layoffs--strengthened-support-in-2020-for-short-time-work-schemes/
2020-03-19	Medicines; Coordination	Government of Sweden; Swedish Medical Products Agency	The Government instructs the Medical Products Agency to coordinate efforts of ensuring access to medicines of importance for healthcare in the event of supply disturbances resulting from the continued spread of COVID-19.	https://www.regeringen.se/regeringsuppdrag/2020/03/uppdrag-om-okad-samordning-for-att-sakra-tillgangen-till-lakemedel/
2020-03-20	Travel; Restrictions	Government of Sweden	The Minister for Foreign Affairs Ann Linde states in an interview with public broadcaster SVT that the Ministry for Foreign Affairs is not planning any evacuation flights for residents stranded abroad following border closures and cancelled flights. Linde adds that while The Ministry for Foreign Affairs may assist travelers in certain exceptional cases the responsibility to ensure that one can re…	https://www.svt.se/nyheter/utrikes/ann-linde-1	https://www.thelocal.se/20200310/timeline-how-the-coronavirus-has-developed-in-sweden/
2020-03-20	Healthcare; Training; Information	Swedish National Board of Health and Welfare; Karolinska Institute	The National Board of Health and Welfare together with the Karolinska Institute begin offering courses and guidelines on healthcare and care hygiene routines and PPE use to manage routine healthcare and care. The courses are meant to improve hygiene routines in healthcare and care facilities and contribute to minimizing the risk of spreading COVID-19.	https://www.socialstyrelsen.se/om-socialstyrelsen/pressrum/press/utbildningarna-om-skyddsutrustning-rullar-ut/
2020-03-20	Policy; Schools; Child care	Government of Sweden	The Government issues a policy granting essential workers access to child care in the event of future school closures.	https://www.svt.se/nyheter/inrikes/presstraff-krishanteringsradet
2020-03-20	Healthcare; Recommendations	Swedish National Board of Health and Welfare	The National Board of Health and Welfare issues recommendations regarding triage for walk-in patients at emergency departments.	https://www.socialstyrelsen.se/globalassets/sharepoint-dokument/dokument-webb/kunskapsstod/covid19-yttre-triage-for-gaende-patienter-akutmottagning-instruktion.pdf
2020-03-20	Economic policy	Government of Sweden	The Government together with the Center and Liberal parties presents a package of interventions pertaining to make it easier for Swedish businesses, particularly small- and medium-sized businesses, to access financial resources during the COVID-19 pandemic. Financial support will be forwarded through governmentally run Almi Företagspartner AB which will receive a capital contribution of SEK 3 bil…	https://www.government.se/press-releases/2020/03/increased-loan-facilities-and-credit-guarantees-for-swedish-businesses/	https://www.regeringen.se/pressmeddelanden/2020/03/krispaket-for-svenska-foretag-och-jobb/
2020-03-20	Economic policy	Government of Sweden	The Government announces a support package putting forth SEK 1 billion to support the culture and sports sector - two sectors affected by the Government's restrictions on public gatherings and events. The funds will be distributed by grant-allocating agencies in the area of culture and by the Swedish Sports Confederation. The two sectors are to receive SEK 500 million each and the funds will be g…	https://www.government.se/press-releases/2020/03/sek-1-billion-to-culture-and-sport-as-a-result-of-the-impact-of-the-covid-19-virus/
2020-03-20	Economics	Swedish Trade Union Federation; Confederation of Swedish Enterprise	The Trade Union Federation, an umbrella organization for blue-collar unions in Sweden, and the Confederation of Swedish Enterprise have agreed to postpone collective bargaining season during which trade unions and employer organizations negotiate new collective bargaining agreements, until the end of October, 2020.	https://www.thelocal.se/20200310/timeline-how-the-coronavirus-has-developed-in-sweden/
2020-03-20	Economics; Labor market	Industry	The COVID-19 epidemic is affecting Swedish industry and the transport sector. The car manufacturer Volvo Cars decides to halt production in Sweden, affecting around 25,000 employees. Swedavia, the government owned company that operates Sweden’s airports, has temporarily laid off 1,900 staff and given notice to an additional 800 following a substantial drop in air traffic with number of air passen…	https://sverigesradio.se/sida/artikel.aspx?programid=83&artikel=7434103	https://www.thelocal.se/20200310/timeline-how-the-coronavirus-has-developed-in-sweden/
2020-03-20	Testing	Regional authorities	Stockholm region introduces an online self-assessment test where potential patients can assess whether they should seek medical care at hospital or whether they can care for themselves in the home. The purpose of the service is to reduce the pressure on healthcare helpline 1177.	https://corona.sll.se/
2020-03-21	Recommendations	WHO	In light of many member states facing limited testing capacity, the WHO issues guidelines for the strategic use of limited testing resources under different epidemiological scenarios.	https://www.who.int/publications/i/item/laboratory-testing-strategy-recommendations-for-covid-19-interim-guidance
2020-03-21	Field hospital	Swedish Armed Forces; Swedish Board of Health and Welfare	The military deploys a field hospital to be used in support of regional healthcare resources. The field hospital is initially planned to be located at Ärna Air Force Base, Uppsala, but is diverted to Stockholm following request from The Board of Health and Welfare.	https://www.forsvarsmakten.se/sv/aktuellt/2020/03/faltsjukhuset-pa-vag-osterut/	https://www.forsvarsmakten.se/sv/aktuellt/2020/03/forsvarsmaktens-faltsjukhus-hamnar-pa-stockholmsmassan/
2020-03-22	Politics; Media	Government of Sweden	Prime Minister Stefan Löfven gives his first televised speech to the nation during the COVID-19 epidemic. In his speech, the Prime Minister made no major policy announcements. Instead he urged everyone to step up and do their part to prevent the spread of the virus.	https://www.government.se/speeches/2020/03/prime-ministers-address-to-the-nation-22-march-2020/	https://www.regeringen.se/tal/2020/03/statsministerns-tal-till-nationen-den-22-mars-2020/	https://www.thelocal.se/20200322/in-english-prime-minister-stefan-lfvens-address-to-the-nation
2020-03-23	Policy; Education	Swedish National Agency for Education	The National Agency for Education cancels the spring term's national school examinations.	https://www.skolverket.se/om-oss/press/pressmeddelanden/pressmeddelanden/2020-03-23-varens-nationella-prov-stalls-in
2020-03-23	Risk assessment; Scenario making	Swedish Public Health Agency; Regional authorities	The Public Health Agency presents scenario estimates of epidemic developments in terms of future daily inpatient and intensive care demand for each health care region. The estimates are meant to support the health care regions' planning and preparedness. The first version of the scenarios were based on data from China and Lombardy (Italy). These are later updated on 27 March, 2020, as more data b…	https://www.folkhalsomyndigheten.se/nyheter-och-press/nyhetsarkiv/2020/mars/nya-berakningar-av-hur-manga-vardplatser-som-behovs-pa-grund-av-covid-19/	https://www.folkhalsomyndigheten.se/nyheter-och-press/nyhetsarkiv/2020/april/nya-berakningar-av-vardbehov-baserade-pa-lombardiet/
2020-03-23	Media; Information	Media	Public broadcaster SVT announces that they will add subtitles in English and Arabic to its four o’clock news program Rapport to help spread information and news about the COVID-19 to non-Swedish speaking residents. SVT is already providing its news in Finnish, Sámi and sign language. The broadcaster will also start broadcasting programs for children who have to stay at home due to COVID-19. The s…	https://www.svt.se/nyheter/inrikes/rapports-16-sandning-oversatts-till-arabiska-och-engelska
2020-03-24	Information	Swedish Public Health Agency; The Association for Somali-Swedish Doctors; Swedish Civil Contingencies Agency	Following reports that minorities are harder affected by the COVID-19 epidemic, the Public Health Agency issues translated information materials on its website. The Association for Somali-Swedish doctors has also released translated information. There is also information in several languages on the Civil Contingencies Agency's websites "krisinformation.se" website, a website that publishes verifi…	https://www.folkhalsomyndigheten.se/smittskydd-beredskap/utbrott/aktuella-utbrott/covid-19/skydda-dig-och-andra/information-pa-olika-sprak/	https://www.facebook.com/swesomdoc/	https://www.krisinformation.se/detta-kan-handa/handelser-och-storningar/20192/myndigheterna-om-det-nya-coronaviruset/andra-sprakother-languages
2020-03-24	Restrictions; Hospitality sector	Swedish Public Health Agency	The Public Health Agency introduces new restrictions for restaurants, night clubs and cafés. Restaurants are now obliged to ensure physical distance between guests, ensuring at least one meter between companies. Patrons are further to be seated when consuming meals and waiting staff is to carry drinks and orders to the table unless it can be arranged that patrons can collect orders without risk o…	https://www.folkhalsomyndigheten.se/nyheter-och-press/nyhetsarkiv/2020/mars/nya-regler-for-restauranger-och-krogar/	https://www.krisinformation.se/en/news/2020/march/public-health-agency-of-sweden-ban-on-crowding-in-restaurants-cafes-and-bars
2020-03-24	Social distancing	Government of Sweden; Swedish Public Health Agency	The Minister for Health and Social Affairs Lena Hallengren tells English speaking news outlet The Local that she encourages all members of the public to practice social distancing and to telephone friends and relatives rather than meet with them in person. While especially important for people in risk categories such as elderly people, the advice to socially distance extends to all residents, Hal…	https://www.thelocal.se/20200310/timeline-how-the-coronavirus-has-developed-in-sweden/
2020-03-24	Recommendations	Regional authorities	Stockholm region health authorities warns that residents in Spånga and Kista (impoverished suburbs to Stockholm) are overrepresented among Stockholmers needing hospital care for COVID-19. In relation to the warning, region official Peter Follin issues a statement recommending residents in the affected areas to “to pay particular attention to hand washing and to sneeze into their elbow, and at the…	https://www.sll.se/verksamhet/halsa-och-vard/nyheter-halsa-och-vard/2020/03/spridning-av-covid-19-i-spanga-och-kista/
2020-03-25	Politics; Economics	Government of Sweden	The Government, together with its collaborators the Center Party and the Liberal Party, presents new measures intended to mitigate the impact of the coronavirus outbreak on small businesses and entrepreneurs. Among these are central government loan guarantees, temporary reduction of employers’ social security contributions and individual contributions, temporary discount for rental costs in vulne…	https://www.government.se/press-releases/2020/03/crisis-package-for-small-enterprises-in-sweden/
2020-03-25	Civil society	Swedish Civil Contingencies Agency	The Civil Contingencies Agency announces a program for collaboration with civil society organizations aiming to mobilize volunteers to support elderly people, e.g., by handling errands and grocery purchases for people in self-isolation. The program is said to be a step towards easing the burden on municipal services during the COVID-19 pandemic.	https://www.msb.se/sv/amnesomraden/krisberedskap--civilt-forsvar/frivilliga/stod-till-kommunerna-for-corona-isolerade/
2020-03-25	Recommendations	Swedish Public Health Agency	The Public Health Agency advices sport organizations that practices, matches, and local cups do not need to be cancelled due to the COVID-19 pandemic. Gyms, swimming pools and sports halls may also stay open. However, activities may need to be adapted to minimize the risk of spreading, for example by exercising outdoors.	https://www.krisinformation.se/en/news/2020/march/public-health-agency-of-sweden-feel-free-to-exercise-but-do-it-safely
2020-03-25	Critics	Critics; Media	Media reports that over 2,000 academics in Sweden have signed an email petitioning the government to introduce tougher measures to try and ease the burden on the healthcare system caused by the COVID-19 epidemic.	https://www.businessinsider.com/coronavirus-sweden-lockdown-scientists-restrictions-2020-4?r=US&IR=T	https://www.dn.se/nyheter/sverige/forskare-i-upprop-till-regeringen/
2020-03-25	Economic policy	Government of Sweden	The Government introduces further economic policies aiming to mitigate the effects of the COVID-19 epidemic for small companies. The measures include the introduction of loan guarantees aimed at securing access to debt for small and medium sized businesses. As part of the loan guarantee program, the state is to guarantee 70 percent of the sums lent to businesses experiencing financial hardships d…	https://www.government.se/articles/2020/03/temporary-discount-for-fixed-rental-costs-in-vulnerable-sectors/	https://www.regeringen.se/pressmeddelanden/2020/03/krispaket-for-svenska-smaforetag/
2020-03-25	Economic policy	Local authorities	Stockholm City Council presents a package aimed at alleviating financial impacts on small businesses in the city from the COVID-19 pandemic. According to policies part of the package, businesses renting space from the city will be able to defer rent payments. The city is also to waive land lease fees for food trucks and allow struggling restaurants to reduce the number of security guards on their…	https://www.svt.se/nyheter/lokalt/stockholm/stockholm-lagger-krispaket-for-smaforetag
2020-03-26	Counting; Epidemiology	Swedish Public Health Agency	At the daily government agency press briefing, state epidemiologists, Anders Tegnell, states - the Local reports - that there are signs that the epidemiological development in Sweden is moving towards a phase of rapidly increasing COVID-19 patients: the development in Sweden "is still relatively calm compared to other countries at the same stage,” Tegnell said, emphasizing the importance of conti…	https://www.thelocal.se/20200310/timeline-how-the-coronavirus-has-developed-in-sweden/
2020-03-26	Coordination; Medical supplies	Swedish National Board of Health and Welfare; Regional authorities; Local authorities	The Government instructs the National Board of Health and Welfare to oversee and secure access to supplies of technical medical equipment and medicines and to distribute procured supplies to regional and local actors.	https://www.regeringen.se/regeringsuppdrag/2020/03/uppdrag-att-pa-nationell-niva-sakra-tillgangen-till-medicinteknisk-utrustning-m.m.-som-behovs-i-varden-till-foljd-av-spridningen-av-covid-19/
2020-03-27	Restrictions; Politics	Government of Sweden; Swedish Public Health Agency	The Government issues a ban on public gatherings of more than 50 people effective as of March 29, 2020. The ban comes following a request from the Public Health Agency. According to the new ban, the police will be authorized to disperse crowds of more than 50 people and anyone who organizes an event that gathers more than 50 people may be fined or jailed for up to six months.	https://www.krisinformation.se/en/news/2020/march/further-restriction-of-gatherings	https://www.regeringen.se/artiklar/2020/03/forbud-mot-allmanna-sammankomster-eller-offentliga-tillstallningar-med-fler-an-50-deltagare/
2020-03-27	Healthcare; Recommendations	Social media; Healthcare workers	Social media campaigns where healthcare workers encourage people to stay at home and maintain social distance become prominent. In one example reported on by The Local, healthcare staff in Gotland region are depicted standing outside a field hospital carrying signs that read "We go to work for you. Please stay at home for us. Even if home is on the mainland”. In the video, holiday makers are enco…	https://www.thelocal.se/20200310/timeline-how-the-coronavirus-has-developed-in-sweden/
2020-03-29	Epidemiology; Counting; Data	Swedish Public Health Agency	The Public Health Agency releases a new website presenting statistics on the number of confirmed cases of COVID-19 and the mortality among people with confirmed COVID-19 on the national, regional, and municipal levels. Statistics also include summary demographical data (age and sex of COVID-19 patients) nationally.	https://www.folkhalsomyndigheten.se/smittskydd-beredskap/utbrott/aktuella-utbrott/covid-19/statistik-och-analyser/bekraftade-fall-i-sverige/
2020-03-30	Economic policy	Government of Sweden	The Government announces a package of policies aimed at people who's employment has been impacted by the COVID-19 pandemic. The package has been negotiated between the Government and the Center Party and the Liberal Party and sets aside SEK 11 billion worth of policies including a policy to reduce the threshold for unemployment benefit eligibility. Other policies include increased funds to tertia…	https://www.government.se/press-releases/2020/03/crisis-package-for-jobs-and-transition/
2020-03-30	Restrictions	Government of Sweden	The Government decides to impose a national ban on visiting all of the country's elderly care homes to prevent the spread of COVID-19 to patients. The ban on visits to elderly care facilities replaces previous recommendations that people do not visit elderly care facilities and will come into effect April 1, 2020.	https://www.krisinformation.se/en/news/2020/march/national-ban-on-visiting-retirement-homes
2020-03-30	Media; Recommendations; Risk groups	The Swedish Royal Court	King Carl XVI Gustaf is quoted in an interview with daily newspaper Dagens Nyheter saying that the public and especially those belonging to risk categories, should follow the advice given by Swedish authorities. King Carl XVI Gustaf and his wife, Queen Silvia, both in their 70s, are reported to be self-isolating in Sörmland, carrying out royal duties from a distance and limiting contact with gran…	https://www.dn.se/nyheter/sverige/kung-carl-xvi-gustaf-vi-far-leva-pa-annat-satt/
2020-03-30	Healthcare; Recommendations	Regional authorities	The Stockholm region urge people to stay at home over Easter in a regional press conference. The regional financial commissioner is reported to have stated that “Healthcare staff in Stockholm are going to work to save our lives. What we can do is stay at home this Easter. There will be other Easters.”	https://www.thelocal.se/20200330/pressure-increases-on-stockholm-hospitals-as-coronavirus-storm-increases-in-strength/
2020-03-31	Epidemiology; Expertise	Swedish Public Health Agency	The Public Health Agency decides to convene an advisory panel consisting of experts on epistemology, virology, and clinical medicine. Names will be presented shortly.	https://www.folkhalsomyndigheten.se/nyheter-och-press/nyhetsarkiv/2020/mars/folkhalsomyndigheten-inrattar-radgivande-referensgrupp/
2020-03-31	Economics	Government of Sweden; European Regional Development Fund	Following an initiative by the European Regional Development Fund, the Government instructs the Agency for Economic and Regional Growth to work together with regional authorities to investigate and identify measures financeable through ERD programs to support small and medium sized businesses during the COVID-19 epidemic. In a government press release, Minister for Rural Affairs, Jennie Nilsson, …	https://www.government.se/press-releases/2020/03/swedish-agency-for-economic-and-regional-growth-instructed-to-take-measures-via-european-regional-development-fund-programmes-to-respond-to-the-impacts-of-covid-19/
2020-03-31	PPE; Politics	Swedish Public Health Agency; Medical staff; Regional authorities	The Public Health Agency updates its recommendations on the use of personal protective equipment (PPE) in healthcare and care. The recommendations are said to follow available evidence and state that the use of PPE should be adapted to suit the situation and decisions on what equipment should be used is up to the individual employer in collaboration with their staff. Recommendations are kept gene…	https://www.folkhalsomyndigheten.se/nyheter-och-press/nyhetsarkiv/2020/mars/rekommendationer-for-skyddsatgarder-i-vard-och-omsorg-uppdateras/	https://lakartidningen.se/aktuellt/nyheter/2020/03/folkhalsomyndigheten-uppdaterar-sina-rad-om-skyddsutrustning/
2020-03-31	Economics	Government of Sweden	The Government presents forecasts saying that the unemployment rate in Sweden is expected to climb to 9% and GDP is expected to drop by 4% during 2020. Minister of Finance, Magdalena Andersson, comments on the forecast saying that Sweden is expected to follow the global economy into a recession during 2020 and that the recovery from the economic crisis brought on by the COVID-19 epidemic is expec…	https://www.government.se/press-releases/2020/03/very-serious-situation-for-the-global-economy-and-the-swedish-economy/
2020-03-31	Travel; Restrictions	Government of Sweden	Prime Minister, Stefan Löfven, is reported to having asked parents to avoid the Easter tradition of children visiting neighbors to as for sweets. According to reports in the Local, the PM said that “there will be other Easters" that "every Swede has a responsibility to protect themselves with the aim of protecting others” and that "It is highly likely that the situation will get worse before it g…	https://www.thelocal.se/20200331/breaking-sweden-plans-to-expand-coronavirus-testing/
2020-04-01	Policy; Testing	Government of Sweden; Swedish Public Health Agency	The Government commissions the Public Health Agency to rapidly produce a national strategy for expanding COVID-19 testing. The main goal of increased testing is to enable screening of essential workers, such as healthcare and the emergency services, to see if they are infected or have been infected and may now be immune. By screening essential workers, “more people who have isolated themselves ca…	https://www.regeringen.se/regeringsuppdrag/2020/04/uppdrag-om-att-skyndsamt-utoka-antalet-tester-for-covid-19/	https://coronakommissionen.com/wp-content/uploads/2020/12/summary.pdf	https://www.thelocal.se/20200331/breaking-sweden-plans-to-expand-coronavirus-testing/
2020-04-01	Risk Management	Swedish National Board of Health and Welfare; Local authorities	A National Board of Health and Welfare report based on surveys asking municipal authorities to assess their level of preparedness for the future continuation of the COVID-19 epidemic reveals that municipal authorities view their preparedness as moderate to high on most measures while the preparedness in terms of access to healthcare materiel and personal protective equipment is assessed to be low…	https://www.socialstyrelsen.se/globalassets/sharepoint-dokument/dokument-webb/ovrigt/lagesbild-kommunerna-covid-19.pdf
2020-04-01	Epidemiology; Elderly; Controversy	Media; Local authorities; Care providers	According to a survey from Swedish Radio almost a third of all municipalities in Sweden (90 of 290) have reported known or suspected cases of the virus in elderly care homes. Of those, 43 had reported confirmed cases, while a further 51 had suspected cases. The situation in Swedish elderly care services also gains international news coverage.	https://sverigesradio.se/artikel/7443688	https://www.theguardian.com/world/2020/apr/19/anger-in-sweden-as-elderly-pay-price-for-coronavirus-strategy
2020-04-01	Restrictions; Recommendations	Government of Sweden; Swedish Public Health Agency	The ban on visits to elderly care facilities come into effect and the Government and the Public Health Agency announce new restrictions and recommendations including an order (föreläggande) that businesses and other organizations take measures to limit spread in accordance with recommendations made by the Public Health Agency or the regional County Medical Officers. “Everyone in Sweden has a resp…	https://www.folkhalsomyndigheten.se/nyheter-och-press/nyhetsarkiv/2020/april/nya-allmanna-rad-hall-avstand-och-ta-personligt-ansvar/	https://www.folkhalsomyndigheten.se/contentassets/5733d0f5cba44d9e9069a272f7e98470/hslf-fs-allmanna-rad-om-allas-ansvar-covid-91.pdf
2020-04-01	Economic policy	Government of Sweden	The Government announces that state funding to institutions like museums and art venues will be paid out in advance in order to boost their liquidity in times of falling ticket revenues due to the COVID-19 pandemic and the interventions used to manage it.	https://www.government.se/press-releases/2020/04/several-museums-and-venues-to-receive-funding-in-advance-to-manage-effects-of-the-coronavirus/
2020-04-01	Policy	Government of Sweden	The Government announces a COVID-19 related economic package of SEK 100 million to civil society organizations working vulnerable children and youth, women experiencing violence, LGBTQ+, and domestic violence.	https://www.regeringen.se/pressmeddelanden/2020/04/satsning-for-att-mota-okad-utsatthet-i-samband-med-det-nya-coronaviruset/
2020-04-01	Medicines	Government of Sweden	To counteract potential lack of medication due to hoarding, the Government decides to introduce a limit on how the volume of prescription medications that can be purchased from pharmacies within a certain time-frame.	https://www.krisinformation.se/en/news/2020/april/limited-quantity-of-medications/
2020-04-01	Economics	Swedish National Institute of Economics Research	According to a new report by the National Institute of Economic Research (Konjunkturinstitutet) Swedish state finances are relatively solid but will nevertheless be severely impacted by the COVID-19 epidemic. According to the institute “a particularly deep economic downturn looms” in the future.	https://www.thelocal.se/20200401/are-the-nordic-countries-heading-for-an-economic-downturn
2020-04-01	Travel; Restrictions	Ski resorts; Regional authorities	Skistar, the owner of several popular ski resorts in Sweden, says that it will close all its resorts following conversations with regional health authorities, according to a report in the Local.	https://www.thelocal.se/20200310/timeline-how-the-coronavirus-has-developed-in-sweden/
2020-04-02	Epidemiology; Evidence; Asymptomatic spread	WHO	The WHO reports that there are evidence of transmission from symptomatic, pre-symptomatic and asymptomatic cases of COVID-19 infections, noting that transmission from a pre-symptomatic case can occur before symptom onset.	https://apps.who.int/iris/handle/10665/331686
2020-04-02	Economic policy	Government of Sweden; Regional authorities; Local authorities	The Government, together with the Center and Liberal parties, propose that municipalities and regions receive an additional SEK 20 billion in general government grants for 2020, rather than the SEK 5 billion previously announced.	https://www.government.se/press-releases/2020/04/further-additional-funding-to-municipalities-and-regions/
2020-04-02	Politics; Media	Regional authorities; Swedish Parliament	Almedalen Week (Almedalsveckan), the annual political meeting place in Visby, Gotland is cancelled following talks between the organizers, regional authorities in Gotland, and the parliamentary parties.	https://www.svt.se/nyheter/lokalt/ost/almedalsveckan-installd-i-ar
2020-04-02	Coordinating	Government of Sweden	The Government asks the national body for dialogue and consultation between government and civil society (NOD) to assist and coordinate civil society initiatives in relation to the COVID-19 pandemic.	https://www.government.se/press-releases/2020/04/nod-to-help-coordinate-civil-society-in-response-to-the-new-coronavirus/
2020-04-02	Strategy; Media	Government of Sweden	As the number of confirmed cases of COVID-19 keeps rising, Prime Minister Stefan Löfven tells reporters that its important that everyone keeps up their social distancing efforts and follow the governmental agencies' recommendations. "This is not something that will pass in just a few weeks" instead "we have to view this as something that may go in for many months," the PM said and concluded that …	https://sverigesradio.se/avsnitt/1489390
2020-04-02	Policy; Education	Government of Sweden	The Government announces that on-campus education for high-schoolers are to be allowed in certain cases. This to ensure that students are able to complete necessary qualifying course modules and to ensure that students who need it may receive special pedagogic support.	https://www.regeringen.se/pressmeddelanden/2020/04/elever-far-battre-forutsattningar-att-slutfora-sin-utbildning/	https://www.regeringen.se/rattsliga-dokument/forordningsmotiv/2020/04/for.mot.-om-andr.-i-forord.-om-utbildning-i-vissa-skolf.-i-skolan-vid-spridning-av-viss-smitta/
2020-04-02	Healthcare	Regional authorities; Swedish Association of Local Authorities and Regions	Stockholm region asks the Swedish Association of Local Authorities and Regions (SALAR) - the employer part in health care sector collective bargaining agreements - to be permitted to activate a crisis situation clause allowing regional authorities to instruct staff to work up to 48 hours/week instead of the standard 40 hours. The clause is activated the following day.	https://www.svt.se/nyheter/inrikes/region-stockholm-har-rostat-for-krisavtal	https://www.sll.se/nyheter-stockholms-lans-landsting/2020/04/krislagesavtalet-aktiveras-i-region-stockholm/
2020-04-02	Healthcare; ICU	Regional authorities; Swedish Armed Forces	Stockholm region healthcare director tells reporters that the region has been able to increase its intensive care unit (ICU) capacity by 163% in the last days, reports the Local. Seeking to ensure that intensive care resources not get overwhelmed as the number of COVID-19 patients grow, Stockholm and other regions are increasing their ICU capacity. Meanwhile, the armed force's field hospital at Ä…	https://www.thelocal.se/20200310/timeline-how-the-coronavirus-has-developed-in-sweden/
2020-04-02	Economics	Banks	Banks in Sweden are raising limits on contactless payments, seeking to encourage less physical contact, reports the Local.	https://www.thelocal.se/20200310/timeline-how-the-coronavirus-has-developed-in-sweden/
2020-04-03	Healthcare; Recommendations	Swedish National Board of Health and Welfare	The National Board of Health and Welfare issues new recommendations on how to perform end-of-life-care on COVID-19 patients. Recommendations state that terminal care for COVID-19 patients is expected to resemble other forms of terminal care but that severe COVID-19 may produce a complex collection of symptoms. The recommendation gives instructions on how to care for each symptom.	https://www.socialstyrelsen.se/globalassets/sharepoint-dokument/dokument-webb/ovrigt/lakemedelsbehandling-livets-slutskede-covid19.pdf
2020-04-03	Medicines	Swedish National Board of Health and Welfare	During the daily press briefing, the National Board of Health and Welfare reports a shortage of certain medicines and states that when shortages occur, intensive care units must be granted priority.	https://youtu.be/icV2mndavd4
2020-04-03	Policy; Healthcare;	Government of Sweden	The Government proposes temporary exemptions from building law in order to allow field hospitals and temporary buildings to be constructed rapidly in the event of COVID-19 or future events that can be classified as societal threats that could overwhelm existing healthcare capacity.	https://www.government.se/press-releases/2020/04/field-hospitals-to-be-exempted-from-building-permit-requirement-due-to-covid-19/
2020-04-03	Economic policy; Media	Government of Sweden	The Government announces a financial support package to media organizations of SEK 200 million per year, beginning in 2020 in the form of a permanent increase in existing state media support. Out of the total sum, SEK 150 million will be set aside to cover acute holes in distribution funds over 3 months and for all printed newspapers. The remaining SEK 50 million will be spent to support media co…	https://www.government.se/press-releases/2020/04/support-to-media-in-response-to-the-spread-of-the-covid-19-virus/
2020-04-03	Economic policy	Central Bank of Sweden	Stefan Ingves, Governor of Sweden’s Central Bank, the Riksbank, gives a speech outlining seven measures the Riksbank has undertaken to mitigate the economic impact of the virus: A program of corporate lending via banks (up to SEK 500 billion), making it possible for more banks and credit institutions to borrow money from the Riksbank, easing the collateral requirements when borrowing from the Rik…	https://www.riksbank.se/en-gb/press-and-published/speeches-and-presentations/2020/stefan-ingves-on-the-riksbanks-measures-to-mitigate-the-effects-of-the-corona-crisis-on-the-economy/
2020-04-03	Restrictions; Travel	Government of Sweden	The Ministry of Foreign Affairs extends its recommendation against non-essential travel to all countries outside Sweden. The recommendation will be reappraised on 15 June 2020.	https://www.government.se/press-releases/2020/04/the-ministry-for-foreign-affairs-advises-against-travel-to-all-countries-up-to-15-june-2020/
2020-04-05	Epidemiology; Counting; Mortality; Controversy	Media; Swedish Public Health Agency	The Swedish news agency TT publishes an article investigating lagging death statistics reporting that the Public Health Agency's daily reports often are revised upwards as data lags. TT speculates that the actual daily mortality in COVID-19 may be as much as double that of what is reported by the Public Health Agency. The article is later withdrawn as the speculation turns out to be flawed. State…	https://www.svd.se/nya-uppgifter-visar-hogre-dodstal
2020-04-05	Media	The Swedish Royal Court	King Carl XVI Gustaf addresses the nation in a televised speech. In his speech, his majesty urges people not to travel during Easter. “Did I think about other people? Or did I put myself first? We will have to live with the choices we make today, for a long time to come. They will impact many,” the King said.	https://www.thelocal.se/20200405/in-english-king-carl-xvi-gustafs-address-to-the-nation/
2020-04-06	Strategy; Information	Government of Sweden	The Prime Minister's Office releases an information video explaining the Swedish strategy in response to the COVID-19 pandemic. The overall objective of the Government’s efforts is stated as to "reduce the pace of the COVID-19 virus’s spread: to ‘flatten the curve’ so that large numbers of people do not become ill at the same time".	https://www.government.se/articles/2020/04/strategy-in-response-to-the-covid-19-pandemic/
2020-04-06	Economic policy	Central Bank of Sweden	The Riksbank extends its SEK 500 billion lending program for companies struggling with the economic fallout of the pandemic. The extended version of the program is updated to include loans to sole proprietors.	https://www.riksbank.se/en-gb/press-and-published/notices-and-press-releases/press-releases/2020/onward-lending-to-companies-extended-to-sole-proprietors/	https://www.riksbank.se/en-gb/press-and-published/notices-and-press-releases/press-releases/2020/onward-lending-to-companies-extended-to-sole-proprietors/
2020-04-06	Recommendations; Information	Swedish National Board of Health and Welfare; Swedish Public Health Agency	The Board of Health and Welfare and the Public Health Agency continue their work to publish informational materials seeking to improve hygiene and reduce COVID-19 transmissions in healthcare and care operations. At the time, the agencies publish informational posters about COVID-19 and elderly care published that are later translated into 10 languages.	https://www.folkhalsomyndigheten.se/the-public-health-agency-of-sweden/communicable-disease-control/covid-19/covid-19-more-information/
2020-04-06	Guidance; Advice	WHO	WHO issues updated guidance on masks, including a new section advising decision-makers on mask use by healthy people in communities.	https://apps.who.int/iris/handle/10665/331693
2020-04-06	Epidemiology	Swedish Public Health Agency	At the daily joint agency press briefing, state epidemiologist Anders Tegnell tell reporters that cases of seasonal influenza and norovirus (winter vomiting bug) has declined rapidly during the last few weeks - a sign that the recommendations on social distancing and good hand hygiene is decreasing disease transmissions in society and will likely have reduced the transmission of COVID-19 as well.	https://www.thelocal.se/20200310/timeline-how-the-coronavirus-has-developed-in-sweden/
2020-04-07	Epidemiology; Testing	Swedish Public Health Agency	The Public Health Agency launches a study to investigate the size of current spread of COVID-19 by sampling and testing randomly selected participants across Sweden.	https://www.folkhalsomyndigheten.se/nyheter-och-press/nyhetsarkiv/2020/april/undersokning-for-att-mata-forekomsten-av-covid-19-i-sverige/
2020-04-07	Healthcare; Recommendations	Swedish National Board of Health and Welfare	The National Board of Health and Welfare issues recommendations on how to perform triage at healthcare centers so that the risk of mixing COVID-19 and non-COVID-19 patients and limit spread of COVID-19 on health care premises. The board has previously released similar recommendations to emergency departments.	https://www.socialstyrelsen.se/globalassets/sharepoint-dokument/dokument-webb/ovrigt/triage-arbetssatt-vardcentral-covid19.pdf
2020-04-07	Policy	Government of Sweden; Swedish Parliament	A new bill, which would allow the Government to introduce measures such as closing schools, shopping malls, and restaurants without first seeking parliamentary approval, is being discussed in parliament. According to news reports, the proposed bill has enough support in parliament to be passed. The Government plans for the law to come into force April 18 and to remain in force until June 30.	https://www.thelocal.se/20200406/swedish-government-seeks-extraordinary-coronavirus-powers-to-be-able-to-act-quickly/
2020-04-08	Epidemiology	Swedish Public Health Agency; Telia	The Public Health Agency is to use cell phone data to analyze movements among Swedish residents during the COVID-19 pandemic. The agency will have access to anonymized information from cell phone operator Telia.	https://www.folkhalsomyndigheten.se/nyheter-och-press/nyhetsarkiv/2020/april/folkhalsomyndigheten-tar-hjalp-av-mobildata/
2020-04-08	PPE	Unions; Regional authorities; Swedish Work Environment Authority	The municipal workers union (Kommunal) stops point-of-care (patientnära) work with patients with knows or suspected COVID-19 infections at the Serafen elderly care home in Stockholm. A lack of personal protective equipment is cited as the reason for stopping work. The Swedish Work Environment Authority reviews work suspensions put in place by the unions' work environment and safety representative…	https://www.svt.se/nyheter/lokalt/stockholm/skyddsstopp-infordes-pa-aldreboende-efter-tvist-om-munskydd	https://www.dn.se/sthlm/forbud-mot-arbete-utan-munskydd-upphavs/
2020-04-08	PPE	Industry; Swedish Board of Health and Welfare; Rise	Swedish company Essity, the world’s largest producer of toilet paper and other hygienic products, is to deliver millions of surgical masks to the Swedish healthcare system, as part of a new agreement between the company and the Swedish government and the National Board of Health and Welfare. Having restructured its product line, the company will initially produce three million masks per month but…	https://www.essity.se/media/press-release/essity-levererar-kirurgmasker-till-v-rden/b3de07b795cccd48/
2020-04-08	Strategy; Critics	U.S. Government, Media; Swedish Public Health Agency	State epidemiologist Anders Tegnell is asked to comment on comments made by U.S. President Donald Trump. According to Trump, Sweden is pursuing a herd immunity strategy and is suffering gravely because of it. Tegnell states that the Public Health Agency does not share Trump's opinion and continues to say that: “Of course we’re suffering. Everybody in the world is suffering right now, in different…	https://www.thelocal.se/20200310/timeline-how-the-coronavirus-has-developed-in-sweden/	https://www.yahoo.com/news/sweden-says-trump-criticism-virus-115036838.html
2020-04-08	Testing; Diagnostics	Linköping University Hospital; Swedish Public Health Agency	Following outbreaks of COVID-19 among patients, the department for thoracic surgery at Linköping University Hospital decides to test all its personnel. Among the 50 staff working at the department, half were found to be infected and among those infected, five to ten were asymptomatic or did only displayed very mild symptoms such as a light headache or a runny nose. When asked about the implicatio…	https://sverigesradio.se/sida/artikel.aspx?programid=83&artikel=7448282	https://sverigesradio.se/sida/artikel.aspx?programid=83&artikel=7448349
2020-04-09	Information	Government of Sweden; Swedish Agency for Youth and Civil Society	The Government tasks the Agency for Youth and Civil Society (MUCF) to compile and distribute information about government support for civil society initiatives in response to the COVID-19 epidemic as well as about rules and recommendations for how civil society organizations may adapt their work during the epidemic.	https://www.government.se/press-releases/2020/04/mucf-tasked-with-distributing-information-to-civil-society-about-the-coronavirus/
2020-04-09	Testing; Diagnostics	Government of Sweden; Swedish National Veterinary Institute	The Government adopts a legislative amendment to allow the National Veterinary Institute to conduct diagnostic tests for COVID-19 on human individuals.	https://www.government.se/press-releases/2020/04/government-makes-it-possible-for-national-veterinary-institute-to-assist-the-health-care-system-with-diagnostic-tests-for-covid-19/
2020-04-09	Testing; Diagnostics	KTH	Researchers at the KTH Royal Institute of Technology are sending out 1,000 test kits to Stockholmers over the Easter weekend. The anonymous serological tests are meant to help analyze how many people in Stockholm have developed antibodies to COVID-19, and may have developed immunity.	https://www.kth.se/en/aktuellt/nyheter/1-000-stockholmare-testas-for-corona-i-pask-1.973722?fbclid=IwAR19V6orxjJ_FZJXTP5_K8cXhE7myD2o8N6fe0PPybXXqyRB9_yff6UBa7o
2020-04-09	Epidemiology; Counting	Local authorities	Malmö city council strategist Per-Erik Ebbeståhl states in a press conference that the city remains four to five weeks behind Stockholm on the epidemic curve. According to Ebbeståhl, Sweden's third largest city is "expected to be in Stockholm’s current situation at around the end of May or beginning of June.” Having seen 381 confirmed cases by midday, April 8 Skåne region, where Malmö is situated…	https://malmo.se/Coronaviruset-och-sjukdomen-covid-19/Presstraffar.html
2020-04-10	Medicines	Swedish Medical Products Agency	The Medical Products Agency reports that the overall access to medicines/drugs in Sweden is good. However, there are some shortages on drugs used in health care and ICU operations.	https://youtu.be/4GY6FEyECkI
2020-04-12	Field hospital	Regional authorities; Swedish Armed Forces	The Armed Forces field hospital in Gothenburg admits its first eight COVID-19 patients and four more are expected to arrive later in the day. However, the field hospital is not in use because other ICU resources in the region have been depleted, the field hospital’s operations manager Henrik Sundeman told Expressen newspaper. The most severely ill patients will not be cared for at the field hospi…	https://www.expressen.se/gt/just-nu-atta-smittade-vardas-pa-faltsjukhuset/	https://www.thelocal.se/20200310/timeline-how-the-coronavirus-has-developed-in-sweden/
2020-04-12	Police	Swedish Police Authority	The Police Authority reports that about 130 COVID-19 related incidents have been reported to police in Sweden, according to a report from public broadcaster SVT. This includes people who have claimed to be infected with the coronavirus and have coughed or spat at police officers. Police chiefs said that most incidents related to people who were trying to evade an arrest or other contact with poli…	https://www.svt.se/nyheter/inrikes/misstankta-brottslingar-skriker-corona-och-hostar-pa-polisen
2020-04-14	Economic policy	Government of Sweden	The Government and the Centre and Liberal parties introduce amendments to the policy regarding short-term layoffs. The proposed amendment will allow employers to reduce employees’ working hours by up to 80% with the government paying out compensations to employees. According to the government, the amended policy will reduce employer's costs for employees by over 70% while workers retain almost 90…	https://www.government.se/press-releases/2020/04/scaling-up-crisis-measures-for-jobs-and-businesses/
2020-04-14	Epidemiology; Risk groups	Swedish National Board of Health and Welfare	The Government tasks the National Board of Health and Welfare with identifying "risk groups" experiencing increased risks to suffer severe COVID-19. The results are published April 17 and updated April 21.	https://www.socialstyrelsen.se/globalassets/sharepoint-dokument/dokument-webb/ovrigt/identifiering-av-riskgrupper-covid19.pdf	https://www.regeringen.se/pressmeddelanden/2020/04/sarskilt-utsatta-riskgrupper-ska-identifieras/
2020-04-14	Critics	Critics; Media	In an opinion piece in the paper Dagens Nyheter, "the group of 22" - a group of researchers from a range of top Swedish universities and research institutes - express harsh criticism of the Public Health Agency and their present COVID-19 strategy. The group writes that because of the Public Health Agency's failure to manage the pandemic, elected politicians must now intervene with "swift and radi…	https://www.dn.se/debatt/folkhalsomyndigheten-har-misslyckats-nu-maste-politikerna-gripa-in/	https://www.forbes.com/sites/davidnikel/2020/04/14/sweden-22-scientists-say-coronavirus-strategy-has-failed-as-deaths-top-1000/?sh=69c31b697b6c
2020-04-14	Epidemiology; Risk groups	Swedish Public Health Agency	According to new figures released by the Public Health Agency, foreign born citizens and residents are overrepresented among COVID-19 patients. Somalis and Iraqis were highlighted by state epidemiologist Anders Tegnell as two countries of birth that are significantly overrepresented among confirmed COVID-19 infections. Other countries of birth are overrepresented too, Tegnell reported at a press …	https://www.thelocal.se/20200310/timeline-how-the-coronavirus-has-developed-in-sweden/
2020-04-14	Travel; Restrictions	Telia; Holiday makers	Telecom company Telia report that their data indicate that cell phone users heeded the Government's and the Public Health Agency's recommendation not to travel during the Easter holidays. According to Telia, travel from Stockholm to Gotland was down 96% compared to the same period previous year. Likewise, travels to the Dalarna region ski resorts at Malung-Sälen was down 92%. Similar numbers are …	https://www.thelocal.se/20200310/timeline-how-the-coronavirus-has-developed-in-sweden/
2020-04-15	Economic policy	Government of Sweden	The Government presents its spring amending budget for 2020. The amending budget includes policies previously proposed by the Government together with the Center and Liberal parties. The total costs of the economic policies introduces in the amending budget is over SEK 100 billion.	https://www.government.se/press-releases/2020/04/the-government-presents-the-2020-spring-fiscal-policy-bill/
2020-04-15	Economic policy; Labor market policy	Government of Sweden	The Government presents scenarios for the economic development 2020 and 2021 where unemployment is predicted to increase to between 9% (the base scenario) and 13.5% (the worst case scenario).	https://www.regeringen.se/4a1e0e/contentassets/6930e2625242439b87a868a8fbd78ea7/presentationsbilder-varbudget-for-20202.pdf
2020-04-16	Politics; Travel	Government of Sweden; European Council and Commission	The Government extends the ban on entry into the EU through Sweden. The extension comes after recommendations from the European commission and is effective until May 15, 2020.	https://www.government.se/press-releases/2020/04/extension-of-temporary-entry-ban-to-the-eu-via-sweden-due-to-covid-19/
2020-04-16	Travel; Restrictions	Government of Sweden	At a press conference regarding the extended ban on entries into the EU through Sweden, Prime Minister Stefan Löfven, thanked those who had heeded the calls not to travel over Easter and reminded Swedes that it is too early to ease restrictions. "This is not about you, this is about your fellow human being and about the good of our society" Löfven said, encouraging people to maintain social dista…	https://www.youtube.com/watch?v=SWm4PcFFPec
2020-04-16	Politics	Swedish Parliament; Government of Sweden	The Parliament voted to introduce a new bill granting the Government powers to make faster decisions if needed in order to manage the COVID-19 pandemic. The new temporary law makes changes to Sweden’s Communicable Diseases Act (Smittskyddslagen) to allow the Government to impose a limit on crowds, close shopping centers and venues such as restaurants or gyms or to close transport hubs, without fi…	https://www.riksdagen.se/sv/dokument-lagar/arende/betankande/tillfalliga-bemyndiganden-i-smittskyddslagen-med_H701SoU20	https://www.thelocal.se/20200408/explained-what-swedens-new-government-powers-actually-mean-in-practice
2020-04-16	Recommendations	WHO	The WHO updates its guidance on non-pharmaceutical interventions in relation to COVID-19 and the use of large-scale movement restrictions, or "lockdowns." The updated guidance include recommendations on the introduction of relaxations of interventions for individuals with natural or vaccine induced immunity.	https://www.who.int/publications/i/item/considerations-in-adjusting-public-health-and-social-measures-in-the-context-of-covid-19-interim-guidance
2020-04-17	Healthcare; Recommendations	Swedish National Board of Health and Welfare	The National Board of Health and Welfare issues a report outlining the groups most at risk of being severely affected if contracting COVID-19. The report is based on available evidence at the time. Nevertheless, knowledge on risk factors for severe COVID-19 is still low, and the assessment may need to be revised and developed further, says the agency.	https://www.krisinformation.se/en/news/2020/april/new-information-on-covid-19-risk-groups	https://www.socialstyrelsen.se/globalassets/sharepoint-dokument/dokument-webb/ovrigt/identifiering-av-riskgrupper-covid19.pdf
2020-04-17	Testing	Swedish Public Health Agency	The Public Health Agency presents a strategy for increased testing for COVID-19.	https://www.folkhalsomyndigheten.se/nyheter-och-press/nyhetsarkiv/2020/april/nationell-strategi-for-att-utoka-provtagningen-for-covid-19/	https://www.folkhalsomyndigheten.se/contentassets/19b6b859352a42c28710fb463af81697/nationell-strategi-diagnostik-covid-19-20081.pdf
2020-04-17	Strategy; Voluntary	Government of Sweden	Minister for Foreign Affairs, Ann Linde, comments on media reports claiming that, in Sweden, life is continuing as before the pandemic. Speaking to foreign journalists, Linde said that “We’re working with the same challenges as other countries, in managing the scale and speed of the spread of the virus and the pressure on healthcare, and we use the same tools as most other countries: encouraging …	https://www.thelocal.se/20200310/timeline-how-the-coronavirus-has-developed-in-sweden/
2020-04-17	Education	Swedish Council for Higher Education	Nurses educations sees more interest than ever before. The Director-General of the Council for Higher Education (UHR), Karin Röding states that it's great to see how the interest for education for important social professions such as nurses, medical doctors, and biomedical analysts is growing.	https://www.uhr.se/om-uhr/nyheter/pressmeddelanden/2020-pressmeddelanden/rekordmanga-anmalda-till-hogskolan-i-host/
2020-04-17	Notable cases	The Swedish Royal Court	An intensive educational program training furloughed workers - including former Scandinavian Airlines cabin staff - to work in care and healthcare receives public recognition after her royal highness princess Sofia of Sweden becomes one of the students. The princess, who is an honorary chair at the Sophiahemmet hospital and training college where the program took place, "is at Sophiahemmet to rel…	https://www.thelocal.se/20200417/swedish-princess-trains-to-help-carers-as-record-numbers-sign-up-for-nursing-programmes
2020-04-17	Experts	Swedish Public Health Agency	Public Health Agency Director-General, Johan Carlson, announces the composition of the agency's expert advisory panel on COVID-19. The panel will consist of six people with experiences from medical practice and research.	https://www.folkhalsomyndigheten.se/nyheter-och-press/nyhetsarkiv/2020/april/beslut-om-deltagare-i-radgivande-referensgrupp/
2020-04-18	Politics	Government of Sweden; Swedish Parliament	The new bill granting extra-ordinary decision power to the Government come into effect.	https://www.regeringen.se/pressmeddelanden/2020/04/tillfalliga-bemyndiganden-i-smittskyddslagen-fran-den-18-april/	https://www.thelocal.se/20200408/explained-what-swedens-new-government-powers-actually-mean-in-practice
2020-04-20	Healthcare; Recommendations	Swedish National Board of Health and Welfare	The National Board of Health and Welfare releases national guidelines for routine healthcare and prioritization of healthcare resources during the COVID-19 pandemic.	https://www.socialstyrelsen.se/globalassets/sharepoint-dokument/dokument-webb/ovrigt/nationella-principer-for-prioritering-av-rutinsjukvard-covid19.pdf
2020-04-20	Economic policy	Government of Sweden; European Council and Commission	The Government's policies extending temporary discounts for fixed rental costs in vulnerable sectors by subsidizing losses accrued by land lords that reduce rent for businesses in sectors struggling because of the COVID-19 pandemic are approved. As the policies are a matter of state aid, the Government needed to grt the policies approved by the EU before it could introduce them.	https://www.government.se/articles/2020/04/the-government-has-decided-on-a-temporary-discount-for-fixed-rental-costs-in-vulnerable-sectors/
2020-04-20	Economic policy	Government of Sweden; Swedish Forest Agency; Swedish Environmental Protection Agency; County Administrative Boards; Geological Survey of Sweden	To mitigate unemployment, the Government sets aside SEK 150 million for 2020 to relaunch an initiative for green jobs for people who are far from the labor market. The government has instructed the Forest Agency (Skogsstyrelsen) to coordinate the initiative. The initiative aims to create jobs in nature and forest conservation. Together with the Environmental Protection Agency (Naturvårdsverket), …	https://www.government.se/articles/2020/04/green-jobs-important-measure-to-tackle-unemployment-during-covid-19-crisis/
2020-04-20	Epidemiology; Counting	Swedish Public Health Agency	The Public Health Agency publishes results from a study in which they together with the armed forces have distributed and collected test kits and surveys to a population of 738 people aged 2 to 86 in Stockholm. According to the Public Health Agency, 2.5% of participants tested positive for COVID-19. All positives reported experiencing COVID-19 related symptoms. Public Health Agency department chi…	https://www.folkhalsomyndigheten.se/nyheter-och-press/nyhetsarkiv/2020/april/rapport-fran-undersokning-av-forekomsten-av-covid-19-i-region-stockholm/
2020-04-21	Epidemiology; Predictions	Swedish Public Health Agency	The Public Health Agency publishes a study modelling the future spread of COVID-19 in Stockholm. In the study, the agency estimates that 1/3 of Stockholm's population (approximately. 600 000 individuals) will have had COVID-19 by May 1, 2020. The study assumes a ratio of confirmed cases to unconfirmed cases of 1 to 999 and puts the peak of the epidemic in Stockholm to April 8 2020. Former state e…	https://www.folkhalsomyndigheten.se/publicerat-material/publikationsarkiv/s/skattning-av-peakdag-och-antal-infekterade-i-covid-19-utbrottet-i-stockholms-lan-februari-april-2020/	https://www.svt.se/nyheter/inrikes/smittskyddsexperten-minst-99-procent-vet-inte-om-att-de-har-haft-covid-19	https://www.folkhalsomyndigheten.se/nyheter-och-press/nyhetsarkiv/2020/april/uppdaterad-modellering-av-spridningen-av-covid-19-i-stockholms-lan/
2020-04-21	Testing	Karolinska Institute; Karolinska University Hospital	A survey of blood donors in Stockholm region found that 11% had developed antibodies against SARS-CoV-2 and COVID-19. The survey is part of a project carried out by the Karolinska Institute and the Karolinska University Hospital. As the test is only 70-80% sensitive, the researchers working on the project believe that there may be false negatives in the sample wherefore the true number of people …	https://www.svt.se/nyheter/inrikes/11-procent-av-stockholmarna-har-antikroppar-mot-covid-19	https://www.thelocal.se/20200310/timeline-how-the-coronavirus-has-developed-in-sweden/
2020-04-22	Testing	Swedish Medical Products Agency	The Medical Products Agency advises against self-testing for COVID-19, since they test available are deemed to be too unreliable.	https://www.krisinformation.se/en/news/2020/april/the-medical-products-agency-advises-against-self-testing-for-covid-19
2020-04-22	Materials	Swedish National Board of Health and Welfare	The National Board of Health and Welfare is to supply hand disinfectants to elderly care, home care and other care provisions in all regions and municipalities for free. In total, 120 000 liters of alcohol disinfectants will be supplied by the Board.	https://www.svt.se/nyheter/pk-regeringen
2020-04-23	Controversy; Counting	Swedish Public Health Agency	The Public Health Agency publishes an updated version of their modelling of the epidemic situation in Stockholm. The previous version was withdrawn because of a model specification error.	https://www.folkhalsomyndigheten.se/nyheter-och-press/nyhetsarkiv/2020/april/uppdaterad-modellering-av-spridningen-av-covid-19-i-stockholms-lan/
2020-04-24	Economic policy	Government of Sweden; Swedish University of Agricultural Sciences	The Government has increased its spending on universities in order to meet the growing demand for education in the wake of the COVID-19 epidemic. The Swedish University of Agricultural Sciences (SLU) has received SEK 14 million and will be increasing the number of student seats on its courses.	https://www.government.se/press-releases/2020/04/new-places-at-swedish-university-of-agricultural-sciences-to-meet-increased-need-for-transition-in-wake-of-covid-19/
2020-04-24	Recommendations; Care	Swedish National Board of Health and Welfare	The National Board of Health and Welfare publishes recommendations on how care facilities for people with dementia may work to reduce risk of COVID-19 transmission in their operations.	https://www.socialstyrelsen.se/globalassets/sharepoint-dokument/artikelkatalog/ovrigt/2020-10-6946.pdf
2020-04-24	Economic policy	Government of Sweden; Almi Invest	The Government updates its instructions to the state's investment company Almi Invest. Current instructions state that Almi's investments must me matched by an equal sum of private risk capital. The new instructions are to lower the requirement for private capital to 30% - the reason being reduced access to private equity during the COVID-19 pandemic.	https://www.government.se/press-releases/2020/04/greater-scope-for-almi-to-be-an-active-investor-in-innovative-companies/
2020-04-26	Schools; Policy	Government of Sweden	The Government has decided to open up possibilities for schools to use distance learning for students and teachers in quarantine.	https://www.regeringen.se/pressmeddelanden/2020/04/okade-mojligheter-for-fjarr--eller-distansundervisning-vid-franvaro-kan-underlatta-for-elever-och-larare/
2020-04-26	Recommendations; Sanctions	Swedish Public Health Agency	The Public Health Agency issues a statement encouraging regional and local authorities to sanction businesses that violate existing restrictions and recommendations. In the previous days, Stockholm region has closed restaurants, bars, and cafes that violated existing COVID-19 rules - closing businesses that fail to live up the rules and recommendations is an important measure in halting the sprea…	https://www.folkhalsomyndigheten.se/nyheter-och-press/nyhetsarkiv/2020/april/viktigt-att-smittskyddslakare-agerar-mot-trangsel/
2020-04-27	Elderly; Healthcare, Intensive care	Swedish National Board of Health and Welfare; Media	Due to media reports that recommendations exists that say that elderly people should not offered intensive care, the Swedish National Board of Health and Welfare issues a statement saying that this is not the case. The principles for how intensive care resources are to be prioritized stipulate that everyone is to receive care on equal terms, regardless of age.	https://www.krisinformation.se/en/news/2020/april/age-does-not-determine-the-right-to-healthcare
2020-04-28	Recommendations; Communication	Swedish Public Health Agency; Media	Reporters ask state epidemiologist Anders Tegnell about differences in exactly how much distance is to be kept in order to practice sufficient distancing. Distances recommended by the Public Health Agency has differed from those cited by other actors, such as the 1177 healthcare advice line. According to the Local, the state epidemiologist responded that the lack of an exact distance “is because …	https://www.thelocal.se/20200310/timeline-how-the-coronavirus-has-developed-in-sweden/
2020-04-28	Healthcare; Recommendations	Swedish National Board of Health and Welfare	The National Board of Health and Welfare updates its recommendations on the use of oxygen in end-of-life care.	https://www.socialstyrelsen.se/globalassets/sharepoint-dokument/dokument-webb/ovrigt/lakemedelsbehandling-livets-slutskede-covid19.pdf
2020-04-28	Restrictions; Recommendations	Swedish Public Health Agency	The Public Health Agency issues a statement recommending against large graduation celebrations at the end of term this spring. The agency estimates that schools will be able to hand out diploma certificates and undertake other ceremonies as long as it is organized in such a way that the risk of COVID-19 transmission is kept at a minimum.	https://www.folkhalsomyndigheten.se/nyheter-och-press/nyhetsarkiv/2020/april/studentfirandet-blir-smaskaligt-i-ar/
2020-04-29	PPE; Recommendations	Swedish Police Authority; Swedish Prosecutors; Karolinska University Hospital; Swedish Public Health Agency; Unions	Police Authority and prosecutors open an investigation into whether the Work Environment Act was violated at the Karolinska University Hospital in Huddinge following the death of a 39-year-old nurse. A few day's after the nurse's death, union health and safety officers at the hospital reported that the hospital had deviated from the recommendations and that there had been shortages on protective …	https://www.aklagare.se/nyheter-press/pressmeddelanden/2020/april/forundersokning-om-arbetsmiljobrott-pa-karolinska-universitetssjukhuset-ar-inledd/
2020-04-29	Recommendations	Swedish Public Health Agency	The Public Health Agency recommends that pregnant women take extra care to protect themselves from getting COVID-19. “We want to prevent that more pregnant women get seriously ill or need intensive care,” said state epidemiologist Anders Tegnell in a statement.	https://www.folkhalsomyndigheten.se/nyheter-och-press/nyhetsarkiv/2020/april/gravida-med-riskfaktorer-rekommenderas-att-vara-extra-forsiktiga/
2020-04-29	Politics	Turkey; Media	Turkey "rescues" a Turkish man in Sweden, airlifting him to Turkey after reports that he was refused health care in Sweden. A Turkish journalist in exile deems the rescue operation a political stunt.	https://www.dn.se/nyheter/varlden/turkisk-raddning-av-coronasmittad-man-var-politisk-show/
2020-04-30	Economic policy	Government of Sweden	The Government together with the Center and Liberal parties propose new economic policies including programs of financial support for businesses that need to reorient their operations due to the COVID-19 epidemic.	https://www.government.se/press-releases/2020/04/businesses-to-receive-support-based-on-loss-of-turnover/
2020-04-30	Elderly care; Controversy; PPE	Unions; Swedish Work Environment Authority	Almost a third of residents at one Stockholm care home have died since the start of March, according to a report made by a safety representative to the Work Environment Authority, reports local newspaper Mitti. According to the newspaper, a letter sent by a union health and safety officer to the Work Environment Authority describes the situation as “extremely difficult (...) with, presently, 27 d…	https://mitti.se/nyheter/aldreboende-anmals-anstallda/?omrade=hela-stockholm
2020-04-30	Strategy; Critics	Critics; Media	Five researchers at Swedish universities publish an text in the Dagens Nyheter newspaper calling on Swedish authorities to change its approach to managing the COVID-19 epidemic from a “mitigation strategy” to a “hammer and dance” strategy. The five researchers make their case by arguing that it is the forcefulness of the restrictions implemented there that has led to Sweden’s Nordic neighbors see…	https://www.dn.se/debatt/alternativ-coronastrategi-for-sverige-kan-radda-liv/	https://www.thelocal.se/20200310/timeline-how-the-coronavirus-has-developed-in-sweden/
2020-04-30	Strategy; Critics	WHO; Media	When asked to comment on Sweden's approach to managing the COVID-19 pandemic, Michael Ryan, executive director of the WHO’s health emergencies program, stated that he believed the idea that Sweden has not introduced any measures against COVID-19 was mistaken and that the country had introduced a strong public health policy based on physical distancing.	https://www.svd.se/who-oser-berom-over-sverige--men-varnar-svenskar
2020-05-03	Testing	Government of Sweden; Swedish Public Health Agency; Regional authorities	The Minister of Health and Social Affairs Lena Hallengren announces that Sweden now has the capacity to process 100 000 COVID-19 test per week. The Public Health Agency has already announced the ambition to reach 100 000 processed test per week and now, Hallengren states, it is up to the regions to make sure that this capacity is utilized.	https://omni.se/ministern-har-nu-kapacitet-for-100-000-tester-i-veckan/a/K34Pvo
2020-05-04	Materials	Swedish Civil Contingencies Agency; Regional authorities; Local authorities	The Government tasks the Civil Contingencies Agency with supporting regional authorities, local authorities, companies, and other affected parties by handling transportation and logistics around the supply of PPE to regions and municipalities	https://www.regeringen.se/regeringsuppdrag/2020/05/uppdrag-till-msb-att-bista-med-transporter-och-logistik-avseende-skyddsutrustning-och-annan-materiel-till-foljd-av-covid-19/
2020-05-05	Face masks	Swedish Public Health Agency; Media	Asked by a journalist at the daily press briefing whether or not Sweden was thinking of changing the recommendations concerning face masks, after a group of researchers urged people to use face masks in public spaces, deputy state epidemiologist Anders Wallensten responded that a group at the Public Health Agency was looking into the issue and would announce the agency’s view in a couple of days.	https://www.dn.se/debatt/anvand-munskydd-i-publika-miljoer-och-i-aldrevarden/	https://www.thelocal.se/20200310/timeline-how-the-coronavirus-has-developed-in-sweden/
2020-05-05	Healthcare	Swedish Health and Social Care Inspectorate	The Health and Social Care Inspectorate (IVO) announces that it will investigate how hospitals in Stockholm region have prioritized intensive care admissions during the COVID-19 epidemic.	https://www.thelocal.se/20200505/swedish-healthcare-watchdog-to-investigate-who-receives-intensive-care-in-stockholm/
2020-05-06	Testing; Police	Local authorities; Swedish Police Authority	A woman working at an elderly care home in the Örebro region has been reported to the police for allegedly coming to work despite having tested positive for COVID-19, public broadcaster SVT reports. There have been confirmed cases of the coronavirus among patients at the care home. However, it is not clear whether or not the woman infected anyone. The woman was reported by a manager for the munic…	https://www.svt.se/nyheter/lokalt/orebro/polisen-misstanker-testade-positivt-for-corona-gick-till-jobbet-pa-aldreboendet
2020-05-07	Epidemiology; Recommendations	Swedish Public Health Agency	The Public Health Agency publishes a report containing recommendations for how to reduce COVID-19 transmission in elderly homes.	https://www.folkhalsomyndigheten.se/nyheter-och-press/nyhetsarkiv/2020/maj/grundlaggande-hygienrutiner-viktigast-for-att-skydda-aldre-inom-omsorgen/
2020-05-07	Strategy; Critics; Politics	Opposition parties	The Moderate Party, Sweden’s main opposition party, has called for an independent expert group to evaluate how Sweden is to best make it through the COVID-19 pandemic, writes reporters for the Aftonbladet newspaper who have seen documents from Moderate party leader Ulf Kristersson stating as much. The documents allegedly stress that a similar expert group exists in Norway, and that the U.K. has i…	https://www.aftonbladet.se/nyheter/samhalle/a/b5xjaB/m-forslag-inratta-expertgrupp-som-analyserar-sveriges-strategi
2020-05-07	Politics	Government of Sweden; Swedish Corona Commission	The Government opens the door for launching a "Corona Commission" following demands from the political opposition.	https://www.svt.se/nyheter/inrikes/lofven-vill-ha-coronakommission-efter-krisen
2020-05-07	Economic policy	Government of Sweden	The Ministry of Finance announces that several of the economic measures presented by the Government, the Centre Party and the Liberal Party to mitigate the impact of the virus outbreak will be reinforced, including reimbursement for the first day of sickness and central government responsibility for businesses’ sick pay costs. In addition, the ceiling for unemployment benefits will be raised from…	https://www.government.se/press-releases/2020/05/reinforced-measures-for-employees-and-businesses/
2020-05-08	Testing	Government of Sweden	The Government appoints a national coordinator to speed up COVID-19 testing. Newly-appointed national coordinator Harriet Wallberg admits her task of organizing Sweden's testing will be a complex but critical one. Wallberg says her first order of business will be opening a dialogue with the nation's 21 regions to find out more about the needs and challenges they face.	https://www.regeringen.se/pressmeddelanden/2020/05/harriet-wallberg-ny-testkoordinator-for-coronatester/	https://sverigesradio.se/artikel/7469634
2020-05-08	Economic policy	Government of Sweden	To ensure the public’s access to information and mitigate the negative economic impact on news media as a result of the COVID-19 pandemic, the Government, in cooperation with the Centre Party and the Liberal Party, will provide an additional SEK 500 million in support to general news media in 2020.	https://www.government.se/press-releases/2020/05/additional-support-to-the-media-in-response-to-the-covid-19-virus/
2020-05-08	Economic policy; Cultural policy	Government of Sweden	The Government together with the Center and Liberal parties presents a proposal for policies extending SEK 319 million to support state-funded cultural institutions, including the Vasa Museum, Skansen open-air museum, the Royal Dramatic Theatre, the Royal Swedish Opera, Riksteatern and Ájtte. The support is meant to cover revenues lost due to the COVID-19 pandemic.	https://www.government.se/press-releases/2020/05/crisis-support-to-several-government-funded-cultural-institutions/
2020-05-10	Guidance; Recommendations	WHO	The WHO issue new recommendations on the investigation of cases and clusters and on contact tracing.	https://apps.who.int/iris/handle/10665/331447	https://apps.who.int/iris/handle/10665/332049
2020-05-12	Economic policy	Government of Sweden	The Government present policies to extend funding to aimed at improving healthcare and elderly care. Part of the proposed policy are programs consisting of education and training during working hours for staff to increase qualified employees and thereby the number permanent positions. The policies comprise SEK 2.2 billion across 2020 and 2021. The Government's estimate is that up to 10 000 people…	https://www.government.se/press-releases/2020/05/new-measures-to-strengthen-care-of-the-elderly-and-health-care-during-the-covid-19-crisis/
2020-05-12	Economic policy; Social policy	Government of Sweden	The Government together with the Center and Liberal parties are proposing that SEK 100 million be invested to strengthen civil society associations and organizations working to support vulnerable groups including undocumented migrants and homeless people during the COVID-19 epidemic. According to the proposal, SEK 50 million is to be assigned work to help people in particularly vulnerable situati…	https://www.government.se/press-releases/2020/05/sek-100-million-to-support-particularly-socially-vulnerable-people-and-combat-isolation-among-the-elderly-during-the-coronavirus-pandemicny-sida/
2020-05-12	Epidemiology	Swedish Public Health Agency	The Public Health Agency publishes results from the first national study on the prevalence of COVID-19 showing that approximately. 1% of the Swedish population had an ongoing COVID-19 infection at the end of April.	https://www.folkhalsomyndigheten.se/nyheter-och-press/nyhetsarkiv/2020/maj/nya-resultat-fran-undersokning-av-forekomsten-av-covid-19-i-sverige/
2020-05-13	Travel; Restrictions	Government of Sweden	The Ministry of Foreign Affairs extends the advice against non-essential travel from Sweden to all countries, originally introduced March 14, 2020. The extension means the advice will remain in place until July 15, 2020.	https://www.krisinformation.se/en/news/2020/may/the-advice-from-overseas-travel-is-extended	https://www.government.se/press-releases/2020/05/travel-abroad--advice-against-travel-to-all-countries-extended/
2020-05-14	Travel; Restrictions	Denmark	Danish politicians are discussing lifting border restrictions to some neighboring countries, including Norway and Germany, but not Sweden. A definitive decision is expected June 1, 2020.	https://www.svt.se/nyheter/utrikes/danska-politiker-vill-oppna-for-grannlanderna-forutom-sverige
2020-05-14	Travel; Restrictions	Government of Sweden	To mitigate the effects of the COVID-19 pandemic, the Government extends the temporary ban on entries to Sweden until June 15. As before, the ban applies to all foreign nationals traveling to Sweden from countries other than EU countries, the UK, Norway, Iceland, Liechtenstein and Switzerland. Swedish citizens and residents are not subject to the ban.	https://www.krisinformation.se/en/news/2020/may/inreseforbudet-forlangs	https://www.government.se/press-releases/2020/05/extension-of-temporary-entry-ban-to-the-eu-via-sweden-due-to-covid-19/
2020-05-15	Evidence	WHO	The WHO releases a Scientific Brief on multisystem inflammatory syndrome in children and adolescents in relation to COVID-19.	https://apps.who.int/iris/handle/10665/332095
2020-05-15	Schools; Restrictions	Swedish Transport Agency	The Transport Agency introduces regulation prohibiting travel on open-top trucks or on trailers pulled by a truck, tractor or mobile machinery. Carnival like parades onboard open-top trucks or on trailers is a traditional part of high school graduation festivities. The ban will remain in force at least until December 31, 2020.	https://www.krisinformation.se/en/news/2020/may/swedish-transport-agency-celebrations-on-student-floats-banned
2020-05-19	Restrictions	Swedish Public Health Agency	The Public Health Agency opens the door to holiday camps and holiday activities for children as long as camps and activities are organized in small groups, close to home, and preferably outdoors. The agency states that it is important that children are given opportunities to continue with their usual activities to the extent that it is possible wherefore camps are to be allowed. Nevertheless, the…	https://www.krisinformation.se/en/news/2020/may/holiday-camps-are-ok-this-summer
2020-05-20	Economic policy	Government of Sweden	The Government decides on SEK 200 million for continued broadband expansion in rural areas. Policies for broadband expansion are already in place, but the COVID-19 pandemic has increased the need for fast Internet connection access also in rural areas.	https://www.government.se/press-releases/2020/05/government-decides-on-sek-200-million-for-continued-broadband-expansion-in-rural-areas/
2020-05-20	Vaccines	Government of Sweden	The Government decides that a national vaccine coordinator is to be appointed. The coordinator is to work on issues concerning vaccine obtainment.	https://www.regeringen.se/rattsliga-dokument/kommittedirektiv/2020/05/dir.-202059/
2020-05-20	Antibodies; Epidemiology; Data	Swedish Public Health Agency	The Public Health Agency publishes the results of a survey of COVID-19 antibody presence in surplus blood from blood samples at laboratories in nine regions. The region where the largest concentration of blood samples with antibodies was found was Stockholm region. 7.3% of samples from Stockholm region were positive for antibodies. For Västra Götaland and Skåne regions the results were 3.7% and 4…	https://www.folkhalsomyndigheten.se/nyheter-och-press/nyhetsarkiv/2020/maj/forsta-resultaten-fran-pagaende-undersokning-av-antikroppar-for-covid-19-virus/
2020-05-20	Elderly care; Risk groups	Swedish Health and Social Care Inspectorate	The Health and Social Care Inspectorate's (IVO) launches a major investigation after concerns were raised over the treatment of elderly people in care homes this far during the COVID-19 pandemic. The IVO is set to carry out the probe between June 1st and 21st. It will include all of Sweden's 21 administrative regions those making medical decisions for people staying in the country's 1,700 elderly…	https://ivo.se/publicerat-material/nyheter/2020/tillsyn-av-vard-och-behandling-pa-landets-samtliga-sarskilda-boenden-for-aldre/	https://www.thelocal.se/20200520/sweden-to-inspect-all-elderly-care-homes-after-coronavirus-exposes-serious-flaws-in-one-in-ten-homes/
2020-05-25	Healthcare	Swedish Public Health Agency	At the daily joint agency press briefing, state epidemiologist Anders Tegnell emphasized that despite a steady fall in the number of COVID-19 patients in ICU, the pressure on healthcare resources and workers remains high. Talking about the outlook forward, Tegnell stated: “We will have to live with the virus for a long time to come,” writes the Local.	https://www.thelocal.se/20200310/timeline-how-the-coronavirus-has-developed-in-sweden/
2020-05-25	Recommendations	Swedish Public Health Agency	The Public Health Agency publishes its first official advice on whether sexual relationships are considered safe in these times of social distancing. "According to our general advice, you should keep a distance from other people to reduce the risk of spreading COVID-19. This is especially true outside your immediate social circle,” the agency writes on its website. “Closeness, intimacy and sex ar…	https://www.folkhalsomyndigheten.se/smittskydd-beredskap/utbrott/aktuella-utbrott/covid-19/fragor-och-svar/	https://www.thelocal.se/20200525/this-is-swedens-new-advice-on-sex-during-the-coronavirus-pandemic/
2020-05-26	Recommendations; Care	Swedish National Board of Health and Welfare	The National Board of Health and Welfare issues new recommendations for how to limit the risk of COVID-19 transmissions in care facilities for people with cognitive disabilities.	https://www.socialstyrelsen.se/globalassets/sharepoint-dokument/artikelkatalog/ovrigt/2020-11-7031.pdf
2020-05-26	Elderly; Risk groups	Swedish Public Health Agency; Government of Sweden	Public Health Agency director general Johan Carlson participates in a joint press briefing together with the Minister for Health and Social Affairs, Lena Hallengren. During the press briefing, Carlson spoke to reporters about the importance of social interactions for personal well-being and stated that the agency is aware of the strain its recommendations that the over 70 limit social contacts as…	https://www.regeringen.se/pressmeddelanden/2020/05/presstraff-med-socialministern-den-26-maj/	https://www.thelocal.se/20200526/swedens-coronavirus-guidelines-remain-unchanged-for-over-70s/
2020-05-27	Guidance	WHO	The WHO issues updated recommendations on the clinical management of COVID-19.	https://apps.who.int/iris/handle/10665/332196
2020-05-27	Economic policy; Labor market policy	Government of Sweden	The Government presents policies described as an investment into matching unemployed workers with vacant jobs in the horticulture and forestry sectors. Horticulture and forestry, the Government states, is seeing acute challenges in recruiting staff. The COVID-19 pandemic and the border closures introduced to manage it has led to a shortage of seasonal workers. The Government is therefore putting …	https://www.government.se/press-releases/2020/05/unemployed-people-matched-to-green-industries/
2020-05-27	Economic policy	Government of Sweden; Almi Invest	The Government proposes to set aside an additional SEK 400 million to the government investment company Almi Invest. The additional funds are to be used to support small innovative businesses and prevent the loss of structural capital and intangible assets during the COVID-19 pandemic and the resulting economic downturn.	https://www.government.se/press-releases/2020/05/government-boosts-almi-invests-investment-power-to-bridge-crisis-in-small-innovative-businesses/
2020-05-27	Strategy; Voluntary	Government of Sweden; Media	In an interview with the news outlet The Local Health Minister for Health and Social Affairs Lena Hallengren comments on the Swedish strategy, saying that “I can honestly say I would not have wanted a lockdown. I never wished for one, I only wished that the Swedish people would follow our recommendations. My impression is that they have done so.” Hallengren also comments on the deaths that have o…	https://www.thelocal.se/20200527/coronavirus-swedish-health-minister-lena-hallengren-i-can-honestly-say-i-would-not-have-wanted-a-lockdown/
2020-05-28	Elderly care; Controversy	Swedish Health and Social Care Inspectorate	The Health and Social Care Inspectorate (IVO) reports having identified severe shortcomings among ten percent of more than 1,045 elderly care homes investigated as part of the inspectorate's probe into the management of the COVID-19 pandemic in elderly care provisions. looked into as part of a major probe into the coronavirus response. According to the inspectorate the problems identified concern…	https://www.ivo.se/tillsyn/tillsyn-aldreomsorgen-covid-pandemin/tillsyn-av-medicinsk-vard-och-behandling/	https://www.thelocal.se/20200528/swedish-healthcare-watchdog-reports-serious-failures/
2020-05-28	Critics	Critics; Media	Annika Linde, Sweden's former state epidemiologist, tells the news outlet The Local that while she initially supported the Swedish strategy to managing the COVID-19 pandemic, she now believes that a lockdown could have saved lives. According to the Local, Linde criticized her and Tegnell's predecessor (and honorary WHO adviser) Johan Giesecke, whose comments on different countries' strategies has…	https://www.thelocal.se/20200528/annika-linde-coronavirus-a-little-humility-wouldnt-be-out-of-place-sweden-might-have-taken-some-wrong-turns/
2020-05-28	Critics	Italy; Media; Critics	The Embassy of Italy in Stockholm publish a statement criticizing state epidemiologist Anders Tegnell. The statements comes following comments made by Tegnell to public broadcaster SR where he said that he had thought that a modern and wealthy country such as Sweden should have been more successful at protecting its elderly population, and not follow in the footsteps of countries poorer in such r…	https://www.thelocal.se/20200528/italian-ambassador-criticises-sweden/
2020-05-29	Schools; Recommendations	Swedish Public Health Agency	The Public Health Agency announces that high schools may reopen for the fall semester. Tertiary education institutions such as universities and other adult education are still to adhere to the existing general recommendations and restrictions but may reopen in part for the fall semester.	https://www.folkhalsomyndigheten.se/nyheter-och-press/nyhetsarkiv/2020/maj/gymnasieskolorna-kan-oppna-till-hostterminen/	https://www.regeringen.se/pressmeddelanden/2020/05/kravet-pa-distansundervisning-lattas-upp/
2020-05-29	Epidemiology; Schools	Swedish Public Health Agency	The Public Health Agency publishes a report on COVID-19 in children. The report argues that evidence show that school closures cause greater harm than good as children do not drive spread of COVID-19 wherefore school closures do contribute to curbing the spread of COVID-19.	https://www.folkhalsomyndigheten.se/publicerat-material/publikationsarkiv/c/covid-19-hos-barn-och-unga--en-kunskapssammanstallning/
2020-05-29	Testing	Swedish Public Health Agency	The Public Health Agency publishes new recommendations for how testing can be undertaken and improved in elderly care.	https://www.folkhalsomyndigheten.se/nyheter-och-press/nyhetsarkiv/2020/maj/nytt-om-provtagning-inom-aldreomsorgen/
2020-05-29	Restrictions	Government of Sweden; Swedish Public Health Agency	The Government, together with the Public Health Agency, announces that sport activities may be started again from June 14 – but only outdoors and without spectators. Moreover, organizers must follow restrictions of a maximum of 50 persons at public gatherings and events.	https://www.krisinformation.se/en/news/2020/may/go-ahead-for-summer-sports
2020-06-01	Politics	Government of Sweden; Swedish Corona Commission	Prime Minister Stefan Löfven promises to launch the so-called "Corona Commission" to evaluate the Government's response to the pandemic- discussed during spring - before summer.	https://www.regeringen.se/artiklar/2020/06/kommission-om-regeringens-hantering-av-coronapandemin-innan-sommaren/
2020-06-03	Information; Advice	Swedish Public Health Agency; Regional authorities	The Public Health Agency and the regions announce that the multi-lingual COVID-19 advice line developed by Stockholm region will become available nation wide. The advice line offers information about COVID-19 and employs healthcare communicators speaking Arabic, Somali, Persian, Tigrinya, Amharic and Russian.	https://www.krisinformation.se/en/news/2020/june/national-telephone-line-about-the-new-corona-virus-in-several-languages
2020-06-04	Coordination	Government of Sweden; Swedish National Board of Health and Welfare	The Government tasks the National Board of Health and Welfare to coordinate regional healthcare needs and resources over summer.	https://www.regeringen.se/pressmeddelanden/2020/06/starkt-samordning-av-halso--och-sjukvardsresurser-under-sommaren/
2020-06-04	Testing	Government of Sweden; Regional authorities	The Government issues a statement that anyone experiencing COVID-19 related symptoms will be able to get themselves tested free of charge. Moreover, the availability of antibody testing is to increase. The Government will reimburse regions for the extra costs associated with testing.	https://www.krisinformation.se/en/news/2020/june/freetest
2020-06-04	Recommendations; Elderly care	Swedish Public Health Agency; Swedish National Board of Health and Welfare	The public Health Agency and the National Board of Health and Welfare issue a checklist to stop COVID-19 transmission in elderly care homes.	https://www.folkhalsomyndigheten.se/nyheter-och-press/nyhetsarkiv/2020/maj/nytt-om-provtagning-inom-aldreomsorgen/
2020-06-04	Travel; Restrictions	Government of Sweden; European Council and Commission	The Government decides to include seasonal workers working in the agricultural, forestry and horticulture sectors to the list of essential workers exemptible from the current entry ban. This clarification of the status of seasonal workers is made in line with the European Commission’s guidelines published March 30, 2020.	https://www.government.se/press-releases/2020/06/amendments-to-the-temporary-ban-on-entry-into-sweden/
2020-06-04	Travel; Restrictions	Government of Sweden	The Government states that recommendations against travel are to be relaxed. Starting June13, symptom-free individuals are allowed to travel domestically. Nevertheless, the Government stresses that the COVID-19 epidemic is far from over and that the epidemic situation in Sweden remains serious.	https://www.krisinformation.se/en/news/2020/june/travel-recommendations-for-domestic-travel-to-be-relaxed
2020-06-05	Guidance; Face masks	WHO	The WHO issues updates to its guidance on the use of masks in the management of the COVID-19 pandemic. The guidance covers advice on who should wear a mask, when it should be worn and what it should be made of. Included in the guidance is a recommendation that medical masks be worn by members of the public at the onset of COVID-19 related symptoms in a public setting and by vulnerable populations…	https://www.who.int/emergencies/diseases/novel-coronavirus-2019/interactive-timeline#!
2020-06-05	Coordination; Testing	Government of Sweden; Swedish Public Health Agency; County Administrative Boards	The Government tasks the Public Health Agency and the County Administrative Boards (Länsstyrelserna) with coordinating the escalation of testing capabilities in the regions.	https://www.regeringen.se/regeringsuppdrag/2020/06/uppdrag-att-bista-regionerna-i-att-sakerstalla-floden-for-storskalig-testning-for-covid-19/
2020-06-09	Restrictions	Swedish Police	The Police Authority issues a statement that they will become more restrictive in awarding demonstration permits. Denial of permits for demonstrations and other public gatherings is permissible under the Ordinance Act.	https://www.krisinformation.se/en/news/2020/june/more-restrictive-licensing-for-demonstrations
2020-06-10	Press Briefings	Swedish Public Health Agency; Swedish National Board of Health And Welfare; Swedish Civil Contingencies Agency	Starting June 10, 2020, the joint agency press conferences on COVID-19 given by the Public Health Agency, the National Board on Health and Welfare, and the Civil Contingencies Agency will be held bi-weekly, Tuesdays and Thursdays, instead of daily, Monday to Friday.	https://www.krisinformation.se/en/news/2020/june/fewer-press-conferences-on-covid-19-over-the-summer
2020-06-11	Strategy; Testing	Government of Sweden	At a press briefing, minister for Health and Social Affairs, Lena Hallengren, summarized the first three months of the COVID-19 pandemic in Sweden. Stating that because Sweden successfully managed to "flatten the curve," the health care system has managed to cope well. Talking about the epidemic and increased testing capacity, Hallengren moreover said that more cases will be detected. Nevertheles…	https://www.government.se/articles/2020/06/minister-for-health-and-social-affairs-lena-hallengren-on-the-swedish-covid-19-strategy/
2020-06-11	Restrictions; Recommendations; Evaluation	Government of Sweden; County Administrative Boards	The Government asks the County Administrative Boards (Länsstyrelserna) to investigate to which extent adherence to recommendations and restrictions change during the summer.	https://www.regeringen.se/pressmeddelanden/2020/06/uppfoljning-av-efterlevnaden-av-rekommendationer-i-sommar/
2020-06-11	Epidemiology; Data	Swedish Public Health Agency	The Public Health Agency publishes a report on how COVID-19 entered Sweden. The report uses genome sequencing to show that the virus was imported from different countries and that while testing and tracing focused on travelers from known risk locales, the virus spreading from other localities managed to establish itself and spread in Sweden.	https://www.folkhalsomyndigheten.se/nyheter-och-press/nyhetsarkiv/2020/juni/covid-19-kom-till-sverige-fran-flera-lander/	https://www.krisinformation.se/en/news/2020/june/covid-19-came-to-sweden-from-several-countries
2020-06-11	Recommendations; Travel	Swedish Public Health Agency	The Public Health Agency issue recommendations regarding travels during summer. Existing restrictions and recommendations are eased somewhat to allow healthy individuals to travel domestically. Moreover, people are advised not to use public transport unless necessary.	https://www.folkhalsomyndigheten.se/nyheter-och-press/nyhetsarkiv/2020/juni/nya-allmanna-rad-infor-sommarens-resor/	https://www.regeringen.se/artiklar/2020/06/lattade-reserestriktioner-i-sommar/
2020-06-11	Epidemiology; Data	Government of Sweden; Swedish National Board of Health and Welfare	The Government tasks the National Board of Health and Welfare to examine how COVID-19 deaths are reported in different countries and compare systems abroad with the systems used at home.	https://www.regeringen.se/pressmeddelanden/2020/06/socialstyrelsen-far-i-uppdrag-att-analysera-dodsfallsstatistik-kopplad-till-covid-19/
2020-06-11	Policy	Government of Sweden	Minister for Finance Magdalena Andersson says in a statement that the Government has not made decisions on COVID-19 related policies on the basis on policies' potential economic impacts.	https://www.thelocal.se/20200611/economic-impact-not-a-consideration-in-swedens-coronavirus-measures-finance-minister
2020-06-11	Testing; Policy	Government of Sweden; Swedish Association of Local Authorities and Regions	The Government and the Swedish Association of Local Authorities and Regions (SALAR) sign an agreement saying that the regions are to increase testing in accordance with the Public Health Agency's recommendations. The state agrees to finance the escalation of testing. Uncertainties about who is to finance the escalation of testing capacity has slowed down the work to reach the Public Health Agency…	https://www.regeringen.se/pressmeddelanden/2020/06/regeringen-och-skr-har-tecknat-en-overenskommelse-om-genomforande-for-okad-testning/	https://www.regeringen.se/overenskommelser-och-avtal/2020/06/okad-nationell-testning-for-covid-19-2020---overenskommelse-mellan-staten-och-sveriges-kommuner-och-regioner/	https://sverigesradio.se/artikel/7468937
2020-06-11	Testing; Counting	Swedish Public Health Agency; Media	Media reports that Sweden just saw its biggest increase in new confirmed cases of COVID-19 in a day. The increase, Public Health Agency head of department Karin Tegmark-Wisell is reported saying during the joint agency press briefing, comes because testing capacity is finally having an effect whereby testing is now identifying more people with mild symptoms.	https://www.thelocal.se/20200310/timeline-how-the-coronavirus-has-developed-in-sweden/
2020-06-11	Schools	Government of Sweden	At a press briefing, Minister for Education Anna Ekström states that the reason the Government did not close schools for the under 16 is that closing schools for young children "would not be an efficient and effective measure to stop the spread of the virus."	https://www.government.se/articles/2020/06/minister-for-education-on-the-swedish-decision-to-not-close-down-schools/
2020-06-12	Economic policy	Government of Sweden	The Government proposes changes to the Minerals Act, granting mineral exploration companies with existing exploration permits an extra year to carry out exploration work delayed by the COVID-19 pandemic.	https://www.government.se/press-releases/2020/06/one-year-extension-of-exploration-permits-due-to-covid-19-presented-to-riksdag/
2020-06-12	Restrictions; Travel	Government of Sweden; European Council and Commission	The Government decides that the temporary entry ban to the EU via Sweden is to be prolonged until June 30, 2020. The decision was made following a recommendation by the European Commission.	https://www.government.se/press-releases/2020/06/extension-of-temporary-entry-ban-to-the-eu-via-sweden-due-to-covid-19/
2020-06-12	Economic policy	Government of Sweden	The Government together with the Center and Liberal parties propose to set aside SEK 150 million to strengthen the cultural sector. The allocation of funds is proposed to be made through the Swedish Cultural Cooperation Model that distribute money from state to regional and county level authorities.	https://www.government.se/press-releases/2020/06/sek-150-million-for-culture-in-sweden/
2020-06-13	Restrictions; Travel	Government of Sweden; Swedish Public Health Agency	Travel restrictions within Sweden eased as recommendations against domestic travel for healthy individuals are lifted.	https://www.regeringen.se/pressmeddelanden/2020/06/naringsminister-ibrahim-baylan-semestra-sakert-i-sommar/
2020-06-14	Economic policy; Labor market policy	Government of Sweden	The Government temporarily eases regulations on aquaculture licenses in order to support fish farmers during the COVID-19 pandemic.	https://www.government.se/press-releases/2020/06/temporary-easing-of-regulations-for-swedish-fish-farmers/
2020-06-15	Elderly care; Risk groups; Restrictions	Government of Sweden; Swedish National Board of Health and Welfare	Minister for Health and Social Affairs, Lena Hallengren, announces that the prohibition against visits to the elderly care homes is to be extended until August 31. In relation to the extension of prohibitions against visits, the Government also tasks the National Board of Health and Welfare to support elderly care providers in making possible safe visits to elderly care homes. Safe visits may inc…	https://www.krisinformation.se/en/news/2020/june/visiting-ban-in-elderly-care-is-extended
2020-06-15	Testing	Regional authorities	Stockholm region makes available home testing kits for COVID-19. Residents are able to produce samples at home and then have their tests delivered to the Karolinska Institute for analysis free of charge.	http://www.marsta.nu/startsidan/nu-kan-du-testa-dig-for-covid-19/	https://www.thelocal.se/20200616/30000-stockholmers-sign-up-for-free-coronavirus-tests/
2020-06-16	Epidemiology; Risk groups	Swedish Public Health Agency	A Public Health Agency report shows age to be the greatest risk factor in COVID-19 deaths.	https://www.folkhalsomyndigheten.se/nyheter-och-press/nyhetsarkiv/2020/juni/studie-visar-tydligt-samband-mellan-alder-och-risken-att-do-i-covid-19/	https://www.krisinformation.se/en/news/2020/june/study-shows-clear-link-between-age-and-risk-of-dying-from-covid-19
2020-06-16	Vaccines; Policy	Government of Sweden	The Government has decided to appoint Richard Bergström as its vaccine coordinator. As a coordinator, Bergström will work to secure Swedish access to vaccines against COVID-19 and prepare plans for efficient acquisition of vaccines. Bergström is the former director general of the European Federation of Pharmaceutical Industries and Associations (EFPIA) and the former Director General of the Swedi…	https://www.regeringen.se/pressmeddelanden/2020/06/richard-bergstrom-ny-vaccinsamordnare/
2020-06-17	Economic policy	Government of Sweden; Swedavia AB	The Government proposes budget amendments including a proposal to set aside SEK 3,150 million for Swedavia AB (the government company operating airports in Sweden). The additional funds are said to ensure accessible air traffic throughout Sweden.	https://www.government.se/press-releases/2020/06/the-government-proposes-a-capital-injection-of-sek-3-150-million-to-swedavia/
2020-06-17	Economic policy	Government of Sweden; Scandinavian Airlines	The Government states that it will ask Parliament to authorize Swedish participation in the recapitalization of Scandinavian Airlines (SAS AB). The Government proposes to supply SAS AB with up to SEK 5 billion to support the airline though the pandemic.	https://www.government.se/press-releases/2020/06/authorisation-to-take-part-in-the-recapitalisation-of-sas-ab/
2020-06-17	Economic policy	Government of Sweden; Lernia AB	The Government proposes to set aside SEK 150 million to government owned education company Lernia AB. The additional funds will "give Lernia the conditions to strengthen its financial standing to be able to continue its activities in the area of adult education and staffing" writes the government on its webpages.	https://www.government.se/press-releases/2020/06/the-government-proposes-a-capital-injection-of-sek-150-million-to-lernia/
2020-06-17	Travel; Recommendations	Government of Sweden	The Ministry of Foreign Affairs announces that it will lift its current advice against non-essential travel to Belgium, France, Greece, Iceland, Italy, Croatia, Luxembourg, Portugal, Switzerland, and Spain. The advice against non-essential travel to these countries are to be lifted June 30, 2020. Advice against non-essential travel to countries excluding the ones mentioned remain in place.	https://www.krisinformation.se/en/news/2020/june/ud-lifting-travel-advice-for-ten-countries-on-30-june	https://www.government.se/press-releases/2020/06/the-mfa-has-extended-the-advice-against-travel/
2020-06-17	Ceremonies	Swedish Parliament	A memorial ceremony for those who have succumbed to COVID-19 is held in the Swedish Parliament (Riksdag). The Local reports that this type of ceremony are unusual in Parliament, listing the 2004 tsunami, the MS Estonia disaster, and the killings of Prime Minister Olof Palme (1986) and Foreign Minister Anna Lindh (2003) as examples of previous events granted similar ceremonies.	https://www.thelocal.se/20200617/sweden-holds-official-memorial-ceremony-for-coronavirus-victims/
2020-06-18	Economic policy; Expert committee	Government of Sweden	Minister for Finance, Magdalena Andersson, announces that she will appoint a committee of experts to advice on economic policy during the COVID-19 pandemic. The committee is to consist of economics scholars.	https://www.regeringen.se/pressmeddelanden/2020/06/ny-referensgrupp-med-forskare-inom-nationalekonomi/
2020-06-18	Economic policy; Predictions	Government of Sweden	Minister for Finance, Magdalena Andersson, presents new economic forecasts showing a slightly better prognosis than expected and signs of some economic recovery.	https://www.government.se/press-releases/2020/06/some-signs-of-recovery-in-the-economy--but-situation-still-very-serious/
2020-06-24	Epidemiology; Public Health	Swedish Public Health Agency	The Public Health Agency publishes a report assessing the possible consequences for public health from the COVID-19 pandemic. According to the agency, the pandemic risks increasing existing health inequalities.	https://www.folkhalsomyndigheten.se/publicerat-material/publikationsarkiv/c/covid-19-pandemins-tankbara-konsekvenser-pa-folkhalsan/	https://www.folkhalsomyndigheten.se/publicerat-material/publikationsarkiv/c/covid-19-pandemins-tankbara-konsekvenser-pa-folkhalsan/?pub=76637
2020-06-24	Economic policy	Government of Sweden	The Government decides to reallocate surplus funds from its financial support package for arts and culture. Because some applications for support failed to meet the criteria set for obtaining them, SEK 35 million remain unspoken for. These funds are now to be distributed with SEK 20 million set aside to support individual creators and artists and SEK 15 million to prevent unemployment among creat…	https://www.government.se/press-releases/2020/06/reallocation-of-financial-support-to-the-creative-arts/
2020-06-25	Epidemiology	Swedish Public Health Agency	The Public Health Agency publishes a report analyzing relative COVID-19 morbidity in different professions. According to the report public transport workers and taxi drivers experience greater risks of getting infected while teachers do not. Health care workers are excluded from the report as they have been tested in unproportionate numbers during the spring.	https://www.folkhalsomyndigheten.se/nyheter-och-press/nyhetsarkiv/2020/juni/covid-19-inom-olika-yrkesgrupper/
2020-06-25	Travel; Restrictions	Government of Sweden	The government extends the entry ban to the EU through Sweden. The extension will see the ban in place until July 7,2020. As previously, the entry ban applies all foreign nationals travelling to Sweden from non-EU countries excluding the UK, Norway, Iceland, Liechtenstein and Switzerland. Swedish citizens and residents are not subject to the ban.	https://www.government.se/press-releases/2020/06/temporary-entry-ban-to-the-eu-via-sweden-extended-until-7-july-2020/
2020-06-25	Travel; Restrictions	Swedish Public Health Agency	According to statements made by state epidemiologist Anders Tegnell, domestic travel has increased since the recommendations against were lifted for healthy residents June 13. Nevertheless, while travel is up, the present level is said to be below levels from the same period the previous year.	https://www.thelocal.se/20200310/timeline-how-the-coronavirus-has-developed-in-sweden/
2020-06-25	Epidemiology; Counting; Excess mortality	Swedish Public Health Agency	State epidemiologist Anders Tegnell reports that that Sweden no longer is seeing excess mortality. Excess mortality has been up throughout the spring but relative mortality has now sunk to levels consistent with averages for the last five years, Tegnell said during the joint agency press briefing.	https://www.thelocal.se/20200310/timeline-how-the-coronavirus-has-developed-in-sweden/
2020-06-26	Controversy	WHO; Swedish Public Health Agency	The WHO lists Sweden as a risk country due to the high level of COVID-19 transmissions. A total of 11 countries are listed: Albania, Armenia, Azerbaijan, Bosnia and Herzegovina, Kazakhstan, Kosovo, Kyrgyzstan, Moldova, North Macedonia, Sweden, and Ukraine. The WHO's European director Hans Henri Kluge states that he has been "speaking about the risk of resurgence as countries adjust their measures…	https://www.svt.se/nyheter/inrikes/who-pekar-ut-sverige-som-sarskilt-riskland-hor-tegnells-svar
2020-06-26	Healthcare	Swedish National Board of Health and Welfare	The National Board of Health and Welfare presents a survey showing that emergency department visits in Sweden dropped significantly during the beginning of the COVID-19 pandemic. According to the survey, the reduction in visits may be explained by people avoiding visits to emergency departments out of concerns over infection risks as well as concerns about becoming a burden on healthcare resource…	https://www.krisinformation.se/en/news/2020/june/national-board-of-health-and-welfare-during-the-pandemic-fewer-people-are-visiting-the-emergency-department
2020-06-29	Elderly care; Risk groups; PPE	Swedish Association of Local Authorities and Regions	The Swedish Association of Local Authorities and Regions publishes a report on how elderly care provisioners acted to manage the COVID-19 pandemic. The report states that in order to reduce risk of infection "staff must be made knowledgeable and be granted the prerequisites to use protective equipment correctly, bot to protect themselves against infection and to protect patients. More equipment i…	https://skr.se/tjanster/merfranskr/rapporterochskrifter/publikationer/faktaomaldreomsorgeniljusetavcoronapandemin.33600.html
2020-06-30	Antibodies; Risk groups	Swedish Public Health Agency	The Public Health Agency estimates that antibodies offer sufficient protection against re-infection that people who have tested positive for antibodies against COVID-19 may socialize with people in risk groups, e.g., elderly people over 70. The agency states that it believes that many in risk categories will welcome opportunities to socialize. Still, general recommendations are to be followed als…	https://www.krisinformation.se/en/news/2020/june/easier-to-socialise-if-you-have-antibodies
2020-06-30	Politics; Corona commission	Government of Sweden; Swedish Corona Commission	The Government appoints Mats Melin as chair of its so-called Corona Commission. Remaining members on the commission are to be confirmed July 3, 2020. The commission will publish two interim reports and one final report. The final report is to be published by 28 February 2022. Two interim reports are to be presented, one on 30 November 2020 and the other on 31 October 2021. The first interim repor…	https://www.regeringen.se/pressmeddelanden/2020/06/mats-melin-leder-coronakommissionen/	https://www.government.se/press-releases/2020/06/mats-melin-to-chair-covid-19-inquiry-in-sweden/
2020-06-30	Politics	Government of Sweden	The 'crisis law' that came into force April 18 expires without ever being used. The temporary law granted the Government extraordinary powers to introduce measures to limit the spread of COVID-19 without first seeking Parliament's approval.	https://www.thelocal.se/20200701/swedens-coronavirus-crisis-law-expires-without-ever-being-used
2020-07-01	Healthcare	Hospitals	Several hospitals report that the number of COVID-19 patients in their intensive care units have fallen to zero.	https://www.dagensmedicin.se/specialistomraden/infektion/inga-covid-patienter-kvar-pa-danderyds-intensivvardsavdelning/
2020-07-01	Regulation; Restrictions	Swedish Public Health Agency; Government of Sweden; Swedish Parliament	The Public Health Agency's restrictions and guidelines for restaurants, bars, and cafés is replaced by new legislation concerning the responsibilities of restauranteurs and other hospitality businesses in preventing the spread of infections on their premises. The new law is completed with a new set of restrictions and recommendations published by the Public Health Agency. In the new restrictions …	https://www.folkhalsomyndigheten.se/nyheter-och-press/nyhetsarkiv/2020/juli/ny-restauranglag-ska-bidra-till-minskad-spridning-av-covid-19/	https://www.riksdagen.se/sv/dokument-lagar/dokument/svensk-forfattningssamling/lag-2020526-om-tillfalliga-smittskyddsatgarder_sfs-2020-526	https://www.folkhalsomyndigheten.se/nyheter-och-press/nyhetsarkiv/2020/juli/nya-foreskrifter-och-allmanna-rad-till-serveringsstallen/
2020-07-01	Critics; Evaluation; Civil defense	Swedish Defense Research Agency	The Defense Research Agency release a report outlining lessons to be learnt in terms of civil defense during the COVID-19 pandemic. The report is an anthology consisting of 16 chapters and outlines significant weaknesses in the civil defense preparedness in regards to a major pandemic like the present. One contribution also connect the lack of preparedness to a failure to learn from previous epid…	https://www.foi.se/nyheter-och-press/nyheter/2020-07-01-perspektiv-pa-pandemin.html	https://www.foi.se/rapportsammanfattning?reportNo=FOI-R--4992--SE
2020-07-02	Restrictions; Travel	Government of Sweden; European Council and Commission	The Government announces an extension of the entry ban to the EU via Sweden until August 31, 2020. The Government also announces that it will ease restrictions on EU citizens and Swedish residents, lifting a clause stating that inbound travel was only allowed if the purpose of travel was to return home. The extension and lifting of clauses is stated to be in line with EU Council recommendations.	https://www.regeringen.se/pressmeddelanden/2020/07/forlangning-av-det-tillfalliga-inreseforbudet-till-sverige-till-och-med-den-31-augusti-2020-och-lattnader-i-restriktionerna-for-fler-resenarer/	https://www.government.se/press-releases/2020/07/extension-of-temporary-entry-ban-to-sweden-until-31-august-2020-and-easing-of-restrictions-for-more-travellers/
2020-07-03	Civil defense	Government of Sweden; Swedish Defense Research Agency	The Government tasks the Defense Research Agency to analyze and report on questions regarding civil defense preparedness and contingency stockpiling. The research agency is moreover to investigate and prepare materials to support decisions regarding nationally coordinated contingencies stockpiling. In a comment to the task, Minister for Home Affairs, Mikael Damberg, states that "As we are re-buil…	https://www.regeringen.se/pressmeddelanden/2020/07/foi-ska-analysera-nationell-forsorjningsberedskap/?TSPD_101_R0=088d4528d9ab20002af232c5cbb9f21dab0edf32ec3e8fe3f14d1b958898483697d2480549217a1f083aa112621430000a99a07e03344b12f83501b7356dbae225f6a5c9170facafb7336d230283c098c1e2f29ab47635c78cc01220cc259ee4	https://www.regeringen.se/regeringsuppdrag/2020/07/uppdrag-till-totalforsvarets-forskningsinstitut-att-analysera-fragor-avseende-nationell-forsorjningsberedskap/
2020-07-07	Epidemiology; Data	Swedish Public Health Agency; Finnish Institute for Health and Welfare	The Public Health Agency releases a report produced in collaboration with the Finnish Institute for Health and Welfare (Terveyden Ja Hyvinvoinnin Laitos). The report compares the effectiveness of different approaches to school closure in relation to the COVID-19 pandemic. According to the report closing or not closing schools had no measurable direct impact on the number of laboratory confirmed c…	https://www.folkhalsomyndigheten.se/publicerat-material/publikationsarkiv/c/covid-19-in-schoolchildren/
2020-07-07	Elderly care; Risk groups	Swedish Health and Social Care Inspectorate	The Health and Social Care Inspectorate announce results from their investigation into the care of elderly patients in elderly care during the COVID-19 pandemic stating that they will deepen their investigation. The inspectorate has carried out investigations into the care at 1700 elderly care homes and found that a majority (70%) of COVID-19 deaths among elderly care home patients occurred in ca…	https://ivo.se/publicerat-material/nyheter/2020/ivo-fordjupar-granskningen-av-vard-och-behandling-pa-sarskilda-boenden-for-aldre/	https://www.ivo.se/globalassets/dokument/nyheter/2020/presskonferens-2020-07-07-presentation-ver-3.pdf	https://www.thelocal.se/20200707/swedish-healthcare-watchdog-report-care-homes-coronavirus
2020-07-07	Economic policy; Labor market policy	Government of Sweden	The Government issues an ordinance allows financial support to be paid to commercial fishers who elect suspend fishing (so-called tie-up-support) due to falling demand for certain species of fish in the wake of the COVID-19 epidemic.	https://www.government.se/press-releases/2020/07/compensation-for-temporary-suspension-of-fishing-activities-to-support-commercial-fishing/
2020-07-07	Economic policy; Labor market policy	Government of Sweden	The Government's green jobs program moves forward. The program is meant to alleviate unemployment including unemployment caused by the COVID-19 pandemic. A total of 608 placements in horticulture and forestry are planned for the autumn.	https://www.government.se/press-releases/2020/07/green-jobs-for-nature-across-the-country/
2020-07-07	Economic policy; Labor market policy	Government of Sweden; Swedish University of Agricultural Sciences	The Government announces that it will set aside more funds to the Swedish University of Agricultural Sciences (SLU) to enable the creation of more student seats on courses during the COVID-19 pandemic.	https://www.government.se/press-releases/2020/07/the-government-decides-on-an-additional-investment-in-the-swedish-university-of-agricultural-sciences-slu-in-view-of-covid-19/
2020-07-08	Epidemiology; Future epidemic	Government of Sweden; Swedish Public Health Agency; Swedish Medical Products Agency; County Administrative Boards; Swedish National Board of Health and Welfare	The Government tasks the Public Health Agency, the Medical Products Agency, the County Administrative Boards, and the National Board of Health and Welfare with developing plans for managing potential future outbreaks of COVID-19.	https://www.regeringen.se/regeringsuppdrag/2020/07/uppdrag-till-folkhalsomyndigheten-att-ta-fram-en-plan-infor-eventuella-nya-utbrott-av-covid-19/	https://www.regeringen.se/regeringsuppdrag/2020/07/uppdrag-till-lansstyrelserna-att-ta-fram-en-plan-infor-eventuella-nya-utbrott-av-covid-19/	https://www.regeringen.se/regeringsuppdrag/2020/07/uppdrag-till-socialstyrelsen-att-ta-fram-en-plan-infor-eventuella-nya-utbrott-av-covid-19/	https://www.government.se/press-releases/2020/07/plan-for-the-event-of-new-outbreaks-of-covid-19/
2020-07-08	Recommendations; Second Wave; Future epidemic	Swedish Public Health Agency	The Public Health Agency encourages the public to maintain social distancing and to avoid meeting new people in order to reduce the risk of a second wave of COVID-19 in the future.	https://www.thelocal.se/20200708/dont-meet-new-people-this-summer-sweden-warns-people-to-keep-following-coronavirus-guidelines
2020-07-09	Evidence	WHO	The WHO issues an update to its scientific brief on how COVID-19 spreads. In the text, the WHO describes possible forms of transmission: contact, droplet, airborne, fomite, fecal-oral, bloodborne, mother-to-child, and animal-to-human transmission.	https://www.who.int/news-room/commentaries/detail/transmission-of-sars-cov-2-implications-for-infection-prevention-precautions
2020-07-10	Face masks	Regional authorities	Skåne region announces that it will distribute 50,000 face masks to commuters on public transport in the region. The Public Health Agency does not recommend use of face masks outside of healthcare and care settings. A region representative tells public broadcaster SVT that they do not possess evidence that face masks reduce the risk of catching or transmitting COVID-19 on public transport, instea…	https://www.svt.se/nyheter/lokalt/skane/50-000-gratis-munskydd-delas-ut-av-skanetrafiken	https://www.thelocal.se/20200710/swedish-public-transport-operator-to-give-out-free-face-masks
2020-07-13	Elderly care; Risk groups; Restrictions	Swedish National Board of Health and Welfare	The National Board of Health and Welfare issue new recommendations for how elderly care homes are to implement the general ban on visits to care homes. The board's recommendations concern when and under what circumstances elderly care provisioners may waive the ban.	https://lagen.nu/hslf-fs/2020:41
2020-07-15	Travel; Restrictions	Government of Sweden	The Ministry of Foreign Affairs lifts advice against non-essential travel to Andorra, Poland, and Germany. The lifting of advice will start applying July 15, 2020. The ministry will reintroduce advice against non-essential travels to Switzerland, applicable from July 15, 2020.	https://www.krisinformation.se/en/news/2020/july/changes-in-travel-advisories
2020-07-15	Vaccines	WHO	The WHO announces that 150 countries have pledged to participate in COVAX - a program for "rapid, fair, and equitable" access to vaccines against COVID-19.	https://www.who.int/news/item/15-07-2020-more-than-150-countries-engaged-in-covid-19-vaccine-global-access-facility
2020-07-16	Economic policy	Government of Sweden; Scandinavian Airlines	The Government announces its support for a plan for recapitalization of Scandinavian Airlines. Subject in the discussions have been reductions of the airline's environmental impact. The airline has presented a plan to speed up its work to reduce emissions.	https://www.government.se/press-releases/2020/07/recapitalisation-of-sas-ab/
2020-07-17	Travel; Restrictions	Government of Sweden; European Council and Commission	The Government issues changes to the temporary ban on entry into the EU via Sweden. The changes mean that Serbia and Montenegro will no longer be exempt from the ban. The change has been decided upon following new recommendations by the EU Council.	https://www.government.se/press-releases/2020/07/change-to-the-temporary-ban-on-entry-into-sweden/
2020-07-17	Epidemiology; Long-COVID	Government of Sweden; Swedish Agency for Health Technology Assessment and Assessment of Social Services	The Government tasks the Agency for Health Technology Assessment and Assessment of Social Services (SBU) to review the scientific evidence for care, treatment, and rehabilitation of patients suffering from long-COVID-19.	https://www.regeringen.se/regeringsuppdrag/2020/07/uppdrag-att-utvardera-det-vetenskapliga-stodet-avseende-vard-av-patienter-med-langvariga-symptom-av-sjukdomen-covid-19/	https://www.regeringen.se/pressmeddelanden/2020/07/utvardering-av-vard-for-langvariga-symptom-av-covid-19/
2020-07-20	Recommendations	Swedish Public Health Agency	The Public Health Agency issues a revision of its guidelines for contact tracing. The new guidelines stipulate that carriers of COVID-19 must contribute (in accordance with their ability) to contact tracing and inform their contacts about their status.	https://www.folkhalsomyndigheten.se/nyheter-och-press/nyhetsarkiv/2020/juli/ny-vagledning-for-smittsparning-av-covid-19/	https://www.folkhalsomyndigheten.se/publicerat-material/publikationsarkiv/v/vagledning-for-smittsparning-av-covid-19/	https://www.thelocal.se/20200720/sweden-reveals-new-coronavirus-test-and-trace-strategy
2020-07-21	Notable cases	Local authorities	Authorities in Gotland - home of an annual medieval festival - have recruited for persons dressing up as medieval knights to remind visitors to the island to maintain physical distance and to wash their hands.	https://www.thelocal.se/20200721/swedish-island-recruits-medieval-knights-to-help-people-keep-a-distance
2020-07-21	Scenarios	Swedish Public Health Agency	The Public Health Agency publish new scenarios for the spread of COVID-19. The scenarios have been produced as part of the agency's work to plan for future outbreaks of COVID-19 - assigned by the Government July 8, 2020 - and pertain to help governmental and regional authorities plan for future outbreaks. The agency has produced a total of three scenarios: one based on assumptions that the curren…	https://www.folkhalsomyndigheten.se/nyheter-och-press/nyhetsarkiv/2020/juli/scenarier-for-smittspridning-av-covid-19/	https://www.folkhalsomyndigheten.se/publicerat-material/publikationsarkiv/s/scenarier--tre-smittspridningsscenarier-inom-regeringsuppdraget-plan-infor-eventuella-nya-utbrott-av-covid-19/
2020-07-21	Economics	Government of Sweden; European Council and Commission	Sweden approves the EU's COVID-19 recovery package of EUR 750 billion.	https://www.regeringen.se/artiklar/2020/07/overenskommelse-om-langtidsbudgeten-pa-eus-toppmote/	https://www.government.se/articles/2020/07/deal-reached-on-long-term-budget-at-eu-summit/
2020-07-21	Antibodies; Evidence; Epidemiology	Swedish Public Health Agency	The Public Health Agency issues guidelines on assessments of the likelihood that someone is immune to COVID-19. The guidelines stipulate that the risk that someone who have been shown to have developed antibodies or have had a COVID-19 infection confirmed by PCR testing and then recovered from COVID-19 is very low and that the risk will remain low for at least 6 months. People presumed to be immu…	https://www.folkhalsomyndigheten.se/nyheter-och-press/nyhetsarkiv/2020/juli/vagledning-for-bedomning-av-immunitet-efter-infektion-med-covid-19/
2020-07-22	Notable cases	Nobel Foundation	The Nobel Foundation announces that the Nobel Prize will be awarded as planned but that the celebration will have to be adopted to the COVID-19 pandemic. The traditional banquet at Stockholm City Hall will not take place this year, the foundation states in a press release.	https://svenska.yle.fi/artikel/2020/07/21/nobelbanketten-stalls-in-i-ar-pa-grund-av-coronaviruset
2020-07-22	Crowding; Recommendations	County Administrative Boards	The county administrative board in Västra Götaland reports that popular summer holiday destinations on Sweden's west coast are experiencing crowding and difficulties maintaining physical distancing as holiday makers have descended upon towns and resorts in the area. The county administrative boards in each county are responsible for carrying out oversight and inspections of restaurants, bars, caf…	https://www.lansstyrelsen.se/vastra-gotaland/om-oss/nyheter-och-press/nyheter---vastra-gotaland/2020-07-22-sa-har-ser-efterlevnaden-av-rekommendationer-riktlinjer-och-rad-for-inrikesresor-och-sommaraktiviteter-ut-i-vastra-gotaland-vecka-30.html
2020-07-28	Face masks; Evidence	Swedish Public Health Agency	At the bi-weekly press conference, state epidemiologist Anders Tegnell stated the Public Health Agency is following the ongoing debate on the usefulness of face masks in preventing transmission of COVID-19 outside of healthcare and care facilities. According to reporters with The Local, Tegnell stated that two things may lead to the agency changing its recommendations on the use of face masks: st…	https://www.thelocal.se/20200310/timeline-how-the-coronavirus-has-developed-in-sweden/
2020-07-28	Critics	Critics	Professor of Virology at Uppsala University, Björn Olsen, participates in public broadcaster Swedish Radio's show “Summer on P1 Sommar program". In his 90 minute program, Olsen - who has been one of the most vocal critics of Swedish authorities management of the COVID-19 epidemic - claims that a lack of critical thinking on part of Sweden's health agencies and Swedish media created a sect-like cl…	https://www.svt.se/nyheter/inrikes/bjorn-olsen-en-sekt-kring-den-svenska-strategin	https://www.thelocal.se/20200728/debate-is-there-a-sect-around-swedens-coronavirus-strategy
2020-07-29	Travel; Advice	Government of Sweden	The Ministry for Foreign Affairs announces that their advice against non-essential travel to Denmark, Norway, Switzerland and the Czech Republic will be lifted July 29, 2020.	https://www.krisinformation.se/en/news/2020/july/changes-to-the-advisory-against-travel
2020-07-30	Recommendations	Swedish Public Health Agency	The Public Health Agency issue recommendations stating that people who are able to work from home continue to do so in the fall. Teleworking, the agency continues, contributes to reducing crowding, including on public transport and helps those who do not have the option of teleworking.	https://www.krisinformation.se/en/news/2020/july/continue-to-work-from-home-if-possible
2020-07-31	Epidemiology	WHO	The WHO's COVID-19 Emergency Committee issues a statement highlighting the need for long-term responses to the pandemic, which they anticipate will persist for some time.	https://www.who.int/news/item/01-08-2020-covid-19-emergency-committee-highlights-need-for-response-efforts-over-long-term
2020-08-03	Travel; Restrictions	Government of Sweden; European Council and Commission	The Government issues an update to the temporary entry ban into the EU via Sweden. The update means that Algerian residents will no longer be exempted from the ban on entry. The updates follows the latest recommendations made by the EU council.	https://www.government.se/press-releases/2020/08/change-to-the-temporary-ban-on-entry-into-sweden/
2020-08-05	Face masks	Swedish Public Health Agency; Media	Those arguing that Sweden should introduce face mask mandates to prevent spread of COVID-19 find some support in a literature review undertaken by researchers at the Karolinska Institute, Sweden, and McMaster University, Canada. English speaking news paper The Local interviews researchers involved in the literature review and write that "Taken as a whole, the researchers say the findings are conv…	https://www.thelocal.se/20200804/swedish-researchers-recommend-use-of-face-masks-based-on-studies	https://doi.org/10.1016/j.mayocp.2020.07.020
2020-08-06	Face masks; Critics	Critics	Members of the so-called "group of 22" (the group of researchers critical of the Public Health Agency's work during the COVID-19 pandemic) publish a statement in the Aftonbladet newspaper asking why Sweden still has not introduced a mask mandate when 170 other countries have.	https://www.aftonbladet.se/debatt/a/dOxegw/munskydd-i-170-lander--varfor-inte-i-sverige
2020-08-07	Elderly care; Risk groups	Swedish National Board of Health and Welfare; Swedish Health and Social Care Inspectorate	A minority of COVID-19 patients in elderly care homes were taken to hospital for care according to data collected by the National Board of Health and Welfare. Questions such as whether patients who did not receive hospital care would have seen better outcomes if they had been taken to hospital cannot be answered using these data, a spokesperson for the board told public broadcaster SR, and instea…	https://sverigesradio.se/artikel/7529133	https://www.thelocal.se/20200807/fact-check-how-many-covid-19-patients-in-swedens-care-homes-received-hospital-treatment/
2020-08-07	Guidance	WHO	The WHO updates its guidance on surveillance for COVID-19 including its definitions of suspected and probable cases. Revisions are stated to incorporate new knowledge about the clinical spectrum of COVID-19 and its transmission into previous guidelines.	https://www.who.int/emergencies/diseases/novel-coronavirus-2019/interactive-timeline#event-157
2020-08-12	Travel; Advice	Government of Sweden	The Ministry for Foreign Affairs announces that it will lift its advice against non-essential travels to Liechtenstein and Austria. The advice will cease to apply August 13, 2020.	https://www.krisinformation.se/en/news/2020/august/travel-advisory-changes	https://www.government.se/press-releases/2020/08/changes-to-the-advice-against-non-essential-travel-to-a-number-of-countries-in-europe/
2020-08-12	Face masks	Karolinska Institute	The Karolinska Institute starts to recommend facemasks in certain situations on its campus.	https://sverigesradio.se/artikel/7532287	https://lakartidningen.se/aktuellt/nyheter/2020/08/bara-ki-som-rekommenderar-munskydd-i-nulaget/
2020-08-12	Controversy	Media; Swedish Public Health Agency	Freelance journalist Emanuel Karlsten publishes articles on his webpages where he outlines the content of emails between state epidemiologist, Anders Tegnell, and other actors - including former state epidemiologist Johan Giesecke. The articles cause significant controversy and puts more fuel on ongoing debates about Sweden's management of the pandemic. The Local reports that especially one email…	https://emanuelkarlsten.se/tegnell-mejlen-sa-fick-flockimmuniteten-faste-hos-folkhalsomyndigheten/	https://www.thelocal.se/20200812/why-is-everyone-talking-about-anders-tegnells-emails/
2020-08-13	Economics	Swedish National Institute of Economics Research	The National Institute of Economic Research's chief economic forecaster, Ylva Hedén Westerdahl tells Svenska Dagbladet newspaper that they share the Government's outlook at the future economic development in Sweden. According to the institute, a slight growth in GDP over the second half of the year will se the Swedish economy recover by half of what was lost in the downturn earlier in the year.	https://www.svd.se/delar-regeringens-ekonomiska-bild	https://www.thelocal.se/20200813/i-think-we-have-seen-the-worst-swedish-economy-expected-to-rebound-in-second-half/
2020-08-13	Travel; Restrictions	Government of Sweden; European Council and Commission	The Government announces changes to the temporary ban on entry into the EU via Sweden. As per August 15, 2020, Morocco will no longer be exempted from the entry ban. The updated policy follows recent recommendations by the EU council.	https://www.government.se/press-releases/2020/08/change-to-the-temporary-ban-on-entry-into-sweden1/
2020-08-18	Face masks	Swedish Public Health Agency	Mask mandates are still being debated in Sweden. At the bi-weekly press briefing, Director-General of the Public Health Agency Johan Carlson stated that the question of face masks is not decided once and for all and that the agency may yet introduce recommendations that masks be worn in certain situations.	https://www.thelocal.se/20200818/the-question-of-face-masks-isnt-dead-swedish-public-health-agency-director
2020-08-20	Recommendations; Information; Fatigue	Swedish Civil Contingencies Agency	The Civil Contingencies Agency reports that county administrative boards around the country are seeing lower adherence to existing restrictions and recommendations among youths, young adults, and people over 70. The agency states that new and innovative solutions for how to distribute information are needed in order to overcome growing information fatigue among the population so that to increase …	https://www.msb.se/sv/aktuellt/pagaende-handelser-och-insatser/msbs-arbete-med-anledning-av-coronaviruset/samlad-nationell-lagesbild-corona/
2020-08-20	Vaccines	Government of Sweden; European Council and Commission; AstraZeneca	Sweden enters into a joint EU vaccine procurement agreement with AstraZeneca.	https://www.regeringen.se/pressmeddelanden/2020/08/sverige-ingar-eu-gemensamt-avtal-om-covid-19-vaccin/	https://www.krisinformation.se/en/news/2020/august/sweden-enters-into-eu-agreement-on-covid-19-vaccine
2020-08-20	Nursing homes; Restrictions	Government of Sweden; Swedish Public Health Agency; Swedish National Board of Health and Welfare	The Government decides to extend the ban on visits to elderly care homes until September 30, 2020 and tasks the Public Health Agency and the National Board of Health and Welfare to review whether the temporary ban on nursing home visits should remain in place after September 30.	https://www.krisinformation.se/en/news/2020/august/nursing-home-visit-ban-is-extended
2020-08-21	Strategy; Living with the virus	WHO	In a press briefing, the WHO Director-General Tedros Adhanom Ghebreyesus says that "We must all learn to control and manage this virus using the tools we have now, and to make the adjustments to our daily lives that are needed to keep ourselves and each other safe" and remarks that lockdown is not "a long-term solution for any country."	https://www.who.int/director-general/speeches/detail/who-director-general-s-opening-remarks-at-the-media-briefing-on-covid-19---21-august-2020
2020-08-24	Restrictions; Public Gatherings	Government of Sweden	The Government proposes relaxing the ban on public gatherings of more than 50 people. According to the proposition, events at which participants are seated or events at restaurants and similar venues may be relaxed to allow for more than 50 attendants.	https://www.regeringen.se/rattsliga-dokument/departementsserien-och-promemorior/2020/08/andringar-i-det-tillfalliga-forbudet-mot-att-halla-allmanna-sammankomster-och-offentliga-tillstallningar/	https://www.regeringen.se/artiklar/2020/08/forberedelser-for-lattnader-i-forbudsforordningen/
2020-08-24	Economics	Swedish Social Insurance Agency; Government of Sweden	People who have been forced to refrain from working because they belong to a risk group may henceforth apply for monetary compensation from the Social Insurance Agency. Compensations can be applied for retroactively and in order to be eligible, one must present a statement from a physician confirming one's risk status.	https://www.krisinformation.se/en/news/2020/august/the-application-for-compensation-for-risk-groups-is-now-open
2020-08-25	Testing	Swedish Public Health Agency	The Public Health Agency reports that two Swedish laboratories have discovered that a commercial test kit used in 9 healthcare regions are less accurate than the manufacturer claims. As a result 3,700 people who have tested themselves for COVID-19 may have received false positive results. The flawed test kits "illustrate how important it is to have an ordered a quality controlled testing [program…	https://www.thelocal.se/20200310/timeline-how-the-coronavirus-has-developed-in-sweden/
2020-08-26	Travel; Advice	Government of Sweden	The Ministry for Foreign Affairs issues an update to its advice against non-essential travel, lifting its advice against travel to Bulgaria, the Netherlands and Romania. The updated advice come into force August 27, 2020.	https://www.krisinformation.se/en/news/2020/august/the-swedish-ministry-for-foreign-affairs-is-lifting-its-advice-against-travel-to-bulgaria-the-netherlands-and-romania	https://www.government.se/press-releases/2020/08/changes-to-the-ministry-for-foreign-affairs-advice-against-travel/
2020-08-26	Economics; Health care; Controversy	Regional authorities	Regional authorities in Stockholm announce that the region will have to make large savings in the coming year and hospitals are reported to be preparing to terminate contracts of hundreds of healthcare staff. Stockholm region nurse's assistant, Sara Nordin tells public broadcaster SVT that she is disappointed by the region's decision to lift the issue of lay-offs and that this "comes as a punch i…	https://www.svt.se/nyheter/lokalt/stockholm/stora-besparingar-vantar-stockholmsvarden	https://www.thelocal.se/20200826/stockholm-braces-for-healthcare-cuts-and-layoffs-to-plug-corona-deficit
2020-08-27	Travel; Restrictions	Government of Sweden	The Government decides to extend its temporary ban on entries into the EU via Sweden. The ban is now extended until October 31, 2020. The ban applies to all foreign nationals traveling to Sweden from countries other than EU countries, the UK, Norway, Iceland, Liechtenstein and Switzerland. Swedish citizens and residents are not covered by the ban.	https://www.government.se/press-releases/2020/08/extension-of-temporary-entry-ban-to-sweden-until-31-october-2020/
2020-08-31	Vaccines	Swedish Public Health Agency	The Public Health Agency presents an interim report from the work of developing a national vaccination program against COVID-19. The report states that persons who are 70 years and older, other risk groups and healthcare and care workers should be given priority when an approved vaccine against COVID-19 is available in Sweden	https://www.folkhalsomyndigheten.se/nyheter-och-press/nyhetsarkiv/2020/augusti/delredovisning-for-nationell-plan-for-vaccinationer-mot-covid-19/
2020-08-31	Testing	Swedish Public Health Agency	The Public Health Agency publishes a recommendation that symptomatic school children get tested for COVID-19.	https://www.folkhalsomyndigheten.se/nyheter-och-press/nyhetsarkiv/2020/augusti/barn-och-unga-med-symtom-pa-covid-19-rekommenderas-pcr-testning-for-snabbare-atergang-till-skolan/
2020-09-01	Epidemiology; Risk Management	Swedish Public Health Agency	The Public Health Agency publishes the results of its investigations into potential measures to be used during future outbreaks of COVID-19. The overall message of the agency's report is that existing COVID-19 restrictions and recommendations are expected to remain in place this autumn, but that additional local or regional measures may be needed to manage cluster outbreaks. The report, that was …	https://www.folkhalsomyndigheten.se/contentassets/bab3518a8c9e445d90adbc9a380f9876/insatser-utbrott-covid-19.pdf	http://www.thelocal.se/20200901/swedish-health-chiefs-reveal-future-strategy-for-fighting-coronavirus
2020-09-02	Notable cases	Local authorities	Three children have been taken into social care after their parents kept them isolated at home for months out of fear of the COVID-19 pandemic.	https://www.svt.se/nyheter/lokalt/jonkoping/barn-omhandertagna-efter-coronainlasning	https://www.thelocal.se/20200902/swedish-court-finds-parents-kept-children-locked-up-out-of-coronavirus-fears
2020-09-03	Risk Management	Government of Sweden; Swedish Social Insurance	The Government tasks the Social Insurance Agency to assess and report on how the COVID-19 pandemic has affected sickness benefit programs within the Swedish social insurance system.	https://www.thelocal.se/20200903/swedens-education-watchdog-to-inspect-how-well-schools-are-following-coronavirus-guidelines/
2020-09-03	Economic policy; Labor market policy	Government of Sweden	The Government decides to extend the ordinance that enables provision of compensation for the temporary suspension of commercial fishing activities – tie-up support – to fishers who have been particularly affected by the COVID-19 pandemic.	https://www.government.se/press-releases/2020/09/support-to-commercial-fishing-for-temporary-suspension-of-fishing-activities-to-be-extended/
2020-09-03	Epidemiology; Data	Swedish Public Health Agency; Swedish Armed Forces	The Public Health Agency reports that in their third national survey measuring the prevalence of COVID-19 among respondents no active infections could be detected. The survey was carried out in collaboration with the armed forces and included 2519 respondents and involved both medical samples and a questionnaire about experienced symptoms. The agency states that the results from the survey confir…	https://www.folkhalsomyndigheten.se/nyheter-och-press/nyhetsarkiv/2020/september/nya-resultat-fran-undersokning-av-forekomsten-av-covid-19-i-sverige/
2020-09-04	Testing	Swedish Civil Contingencies Agency	The Civil Contingencies Agency's crisis information webpages report that increasing demand for testing for COVID-19 infections has led to longer waiting times in several regions, including Kronoberg, Sörmland, Dalarna and Region Skåne.	https://www.krisinformation.se/en/news/2020/september/heavy-pressure-on-testing-within-several-regions
2020-09-06	Economic policy; Labor market policy	Government of Sweden	The Government proposes to extend COVID-19 related policies related to health insurance and temporary parental benefits. The Government proposes that the following measures are extended until the end of the year: Subsidies of the qualifying period for sick leave; Remuneration to self-employed people for the first 14 qualifying days for sick leave; Compensation to employers for the part of the sic…	https://www.krisinformation.se/en/news/2020/september/the-swedish-government-is-extending-corona-measures
2020-09-08	Politics	Government of Sweden; Swedish Parliament	Parliament opens after summer. During his address, Prime Minister Stefan Löfven vowed to rebuild a stronger and better Sweden in the wake of the COVID-19 pandemic.	https://www.thelocal.se/20200908/the-sweden-that-was-hit-by-covid-19-was-not-perfect-stefan-lofven
2020-09-08	Economics	Government of Sweden	The governmental budget ran an unexpected surplus in August, defying expectations by more than SEK 45 billion. This despite the Swedish economy experiencing a significant downturn due to the COVID-19 pandemic.	https://www.thelocal.se/20200902/coronavirus-the-latest-news-about-the-outbreak-in-sweden-timeline-part-two/#sminet
2020-09-08	Controversy; Scenario	Swedish Public Health Agency; Swedish Civil Contingencies Agency	Media reports on a conflict between the Public Health Agency and the Civil Contingencies Agency. The conflict concerns a survey of agency preparedness made by the Civil Contingencies Agency in February, 2020. According to the reports, the survey consisted of an imagined epidemic scenario and questions to which agencies were asked to respond to, e.g., what challenges they saw for their work under …	https://www.dn.se/sverige/msb-kritiserar-folkhalsomyndigheten-for-otillrackliga-enkatsvar/	https://www.thelocal.se/20200902/coronavirus-the-latest-news-about-the-outbreak-in-sweden-timeline-part-two/#sminet
2020-09-09	Travel; Advice	Government of Sweden	The Ministry for Foreign Affairs announces that it will lift its advice against non-essential travel to Cyprus. The revised advice will come into effect September 23, 2020.	https://www.krisinformation.se/en/news/2020/september/avradan-havs-for-cypern	https://www.government.se/press-releases/2020/09/ministry-for-foreign-affairs-lifts-its-advice-against-travel-to-cyprus/
2020-09-10	Economic policy	Government of Sweden	The Government proposes a policy extending SEK 3.5 billion in support of self-employed (or sole traders). The Government motivates the policy by noting that while many self-employed businesses have experienced significant economic challenges during the COVID-19 pandemic, many of them have not been able to benefit from many of the policies introduced by the Government. The Government therefore wis…	https://www.government.se/press-releases/2020/09/turnover-based-support-to-sole-traders/
2020-09-14	Travel; Advice	Government of Sweden	The Ministry for Foreign Affairs announces that it will lift its advice against non-essential travel to the United Kingdom. The revised advice will come into effect September 14, 2020.	https://www.krisinformation.se/en/news/2020/september/changes-to-the-advisory-against-travel-to-united-kingdom	https://www.government.se/press-releases/2020/09/green-recovery-will-lift-sweden-out-of-dual-crisis/
2020-09-14	Vaccines	WHO	The WHO issues guidelines on how to allocate COVID-19 vaccines between countries and how to prioritize certain groups for vaccination while supply is limited. The guidelines are supported by the WHO's Strategic Advisory Group of Experts (SAGE) on Immunization.	https://apps.who.int/iris/bitstream/handle/10665/334299/WHO-2019-nCoV-SAGE_Framework-Allocation_and_prioritization-2020.1-eng.pdf?ua=1
2020-09-15	Restrictions	Government of Sweden	The Government announces that it will lift the ban on visits to elderly care homes by October 1, 2020. The reasons for lifting the ban are cited as a combination of better routines at care facilities and reduced transmissions of COVID-19.	https://www.regeringen.se/artiklar/2020/09/besoksforbudet-pa-aldreboenden-upphor-1-oktober/
2020-09-16	Economic policy	Government of Sweden	The Government is proposes to allocate SEK 9.7 billion to "green recovery" initiatives in its budget bill for 2021. Green recovery initiatives, a government press release states, include sustainable transports, energy transition initiatives, low energy housing, and initiatives aiming to increase biodiversity.	https://www.government.se/press-releases/2020/09/green-recovery-will-lift-sweden-out-of-dual-crisis/
2020-09-17	PPE	Government of Sweden; Swedish Civil Contingencies Agency	The Civil Contingencies Agency is tasked by the government to review the procurement and distribution of personal protective equipment to governmental agencies working in essential functions outside of healthcare and care.	https://www.regeringen.se/pressmeddelanden/2020/09/uppdrag-att-gora-en-analys-avseende-skyddsutrustning-till-samhallsviktig-verksamhet/
2020-09-17	Epidemiology; Data	Swedish Public Health Agency, Regional authorities; Umeå University; Swedish Armed Forces	The Public Health Agency reports that a survey of student's and faculty at Umeå University show very low levels of COVID-19 on campus. The survey included testing participants on two occasions and comparisons in the number of infected between the two. A regional authority officer states in a comment that its good to see that few participants were infected and that the level of infection did not i…	https://www.folkhalsomyndigheten.se/nyheter-och-press/nyhetsarkiv/2020/september/resultat-fran-undersokning-for-att-mata-forekomsten-av-covid-19-pa-campus-umea/
2020-09-18	Risk groups	Swedish Work Environment Authority	The Work Environment Authority issues a decision that pregnant staff are not to carry out tasks that risk exposing them to COVID-19 in the workplace. The decision comes following a complaint filed by a union health and safety officer in Värmland region where pregnant staff were working with COVID-19 patients.	https://www.av.se/nyheter/2020/gravida-och-covid-19-pa-arbetsplatsen--forsiktighetsprincipen-ska-rada/	https://www.thelocal.se/20200918/pregnant-women-should-not-be-exposed-to-coronavirus-in-the-workplace
2020-09-18	Controversy	Media; Swedish Public Health Agency	State epidemiologist, Anders Tegnell, tells Dagens Nyheter newspaper that a relatively mild flu season in Sweden might have contributed to Sweden’s comparatively high COVID-19 death rate. Media then approached Tegnell Norwegian counterpart, Frode Forland, in the matter. Forland questioned that influenza was the source of the differences in Swedish and Norwegian COVID-19 death rates.	https://www.dn.se/varlden/norska-smittskyddsdirektoren-tror-inte-pa-tegnells-forklaring/
2020-09-21	Travel; Advice	Government of Sweden	The Ministry for Foreign Affairs decides to lift the advice against non-essential travel to Finland and Slovakia as of the same day.	https://www.government.se/press-releases/2020/09/ministry-for-foreign-affairs-lifts-advice-against-travel-to-finland-and-slovakia/
2020-09-22	Recommendations	Swedish Public Health Agency	The Public Health Agency advices sports participants, organizations, and organizers to ensure that recommendations on distancing, hand hygiene, and voluntary quarantine if experiencing COVID-19 related symptoms. The agency reports that there have been several outbreaks of COVID-19 related to sports practices and competition. The agency also stresses that while sports are beneficial for public and…	https://www.folkhalsomyndigheten.se/nyheter-och-press/nyhetsarkiv/2020/september/flera-utbrott-av-covid-19-inom-idrottslag-och-i-samband-med-tavlingar/
2020-09-22	Vaccines	Government of Sweden; European Council and Commission	Sweden joins COVAX together with the rest of the EU.	https://www.regeringen.se/pressmeddelanden/2020/09/sverige-deltar-i-den-globala-upphandlingsmekanismen-for-covid-19-vaccin/
2020-09-24	Elderly care; Risk groups	Swedish National Board of Health and Welfare	The National Board of Health and Welfare reports that a survey conducted among patients in elderly care homes show that more patients experience anxiety and loneliness in 2020 than they did in previous years. According to the agency, patients' relatives and elderly care staff have alerted the agency to how the ban on visits to elderly care homes has amplified problems of anxiety and loneliness am…	https://www.socialstyrelsen.se/om-socialstyrelsen/pressrum/press/okning-av-aldre-som-upplever-ensamhet-oro-och-angslan/	https://www.thelocal.se/20200924/swedens-care-home-residents-report-higher-anxiety-and-loneliness-than-previous-years/
2020-09-24	Testing; Diagnostics	Government of Sweden; Swedish National Veterinary Institute	The Government extends the mandate allowing the National Veterinary Institute to carry out diagnostics of COVID-19 in humans. The decision means an extension of one more year, until 31 December 2021.	https://www.government.se/press-releases/2020/10/continued-assistance-from-national-veterinary-institute-in-analysis-of-covid-19-tests-for-health-care/
2020-09-25	Economics; Risk groups	Government of Sweden	The Government extends the policies allowing risk groups, relatives and parents of certain seriously ill children to apply for compensation through temporary preventive parental benefit, temporal sickness benefit, and temporary disease carrier benefit programs. The extension prolongs the policies until December 31, 2020.	https://www.krisinformation.se/en/news/2020/september/the-period-for-compensation-for-risk-groups-is-extended
2020-09-25	Economic policy; Labor market policy	Government of Sweden	The Government extends its credit guarantee program for small and medium-sized businesses that have experienced financial difficulties due to the COVID-19 pandemic until the end of 2020. The program was launched in the spring as part of the Government’s measures to support the business sector during the pandemic.	https://www.government.se/press-releases/2020/10/government-extends-business-emergency-package-foretagsakuten/
2020-09-29	Recommendations; Care	Swedish Public Health Agency	The Public Health Agency issues recommendations to elderly care providers outlining measures to be taken to limit the risk of COVID-19 transmissions in relation to visits to elderly care homes. The recommendations are meant to reduce risk of COVID-19 outbreaks in elderly care homes after the ban on visits is lifted September 30, 2020. Commenting on the recommendations and the lifting of the ban, …	https://www.thelocal.se/20200902/coronavirus-the-latest-news-about-the-outbreak-in-sweden-timeline-part-two/#sminet
2020-09-29	Restrictions; Public Gatherings; Hospitality industry	Government of Sweden	The Government decides to exclude hospitality businesses such as restaurants, bars, and cafes from the restrictions on public gatherings. Minister for Home Affairs, Mikael Damberg, comments that the Government wishes to ensure that businesses that can operate in a safe manner are not hit by restrictions unnecessarily. The Government is also preparing to raise the limits on certain events so that …	https://www.regeringen.se/pressmeddelanden/2020/09/andring-av-forbudsforordningen/
2020-09-30	Face masks	Ericson	Swedish telecom company Ericsson is making face masks compulsory for employees and visitors to their offices.	https://www.thelocal.se/20200930/ericsson-makes-face-masks-compulsory-for-all-staff-and-visitors
2020-10-01	Epidemiology; Restrictions	Swedish Public Health Agency; Government of Sweden	People living with someone with a confirmed COVID-19 infection are to be viewed as potential carriers of COVID-19 and be subject to the same restrictions and recommendations as persons with confirmed infections writes the Public Health Agency. The following day, the government announces that people living with someone with a known COVID-19 infection will be eligible for financial compensation in …	https://www.regeringen.se/pressmeddelanden/2020/10/smitbararpenning-till-personer-som-bor-med-bekraftat-smittade-i-covid-19/	https://www.folkhalsomyndigheten.se/nyheter-och-press/nyhetsarkiv/2020/oktober/personer-som-bor-med-smittade-av-covid-19-ska-betraktas-som-mojliga-fall/
2020-10-01	Elderly care; Restrictions	Government of Sweden	The ban on visits to elderly care homes is lifted.	https://www.krisinformation.se/en/news/2020/september/riktlinjer-kring-besok-pa-aldreboenden
2020-10-05	Restrictions	Swedish Public Health Agency	Restrictions and recommendations in place to curb the spread of COVID-19 will likely remain in place for “at least another year”, with the possibility of additional local restrictions, says the Public Health Agency's director general Johan Carlsson.	https://www.thelocal.se/20201005/swedens-coronavirus-measures-could-remain-in-place-for-at-least-another-year
2020-10-07	Healthcare	Regional authorities	Uppsala region temporarily postponed non-essential surgery following a sharp rise in COVID-19 cases. The post-ponement was lifted the following day but healthcare administrators state that the region's main hospital is preparing for a worsened epidemic situation and increased strain on healthcare resources in the region.	https://www.svt.se/nyheter/lokalt/uppsala/planerad-vard-stalls-in-pa-akademiska
2020-10-07	Travel; Advice	Government of Sweden	The Ministry for Foreign Affairs decides to lift its advice against non-essential travel to Malta and Slovenia as of October 8, 2020.	https://www.krisinformation.se/en/news/2020/october/the-advice-against-tourist-trips-to-malta-and-slovenia-is-being-terminated	https://www.government.se/press-releases/2020/10/ministry-for-foreign-affairs-lifts-advice-against-travel-to-malta-and-slovenia/
2020-10-08	Restrictions	Government of Sweden	The Government and the Public Health Agency announce that they have postponed plans to raise the limit on the number of people allowed at public events and gatherings. The Government has previously announced that it plans to raise the limit from present day 50 to 500 for certain events with seated participants or audiences.	https://www.regeringen.se/pressmeddelanden/2020/10/ingen-andring-i-begransningen-av-allmanna-sammankomster-och-offentliga-tillstallningar/
2020-10-08	Restrictions	Government of Sweden	The exemption of restaurants, bars, and cafes from the 50 person limit comes into force.	https://www.regeringen.se/pressmeddelanden/2020/09/andring-av-forbudsforordningen/
2020-10-09	Travel; Advice	Denmark; Norway	Denmark and Norway introduce restrictions against non-essential travel to Sweden.	https://www.svt.se/nyheter/utrikes/smittan-okar-i-flera-regioner-i-sverige-danmark-stanger-for-inresa
2020-10-09	Recommendations; Controversy	Government of Sweden; Swedish Public Health Agency	At a press briefing together with the Public Health Agency, Minister for Higher Education and Research, Matilda Ernekrans, directs harsh remarks towards university and university college students following outbreaks of COVID-19 associated with beginning of term festivities. We have opened up on campus activities at universities and university colleges for the sake of the student's but unfortunate…	https://www.svt.se/nyheter/inrikes/ministern-varnar-studenter-efter-okade-smittspridningen-ni-maste-skarpa-er
2020-10-13	Regulation; Restrictions	Swedish Public Health Agency; Regional authorities	The Public Health Agency opens up for temporary regional restrictions to limit spread of COVID-19.	https://www.folkhalsomyndigheten.se/nyheter-och-press/nyhetsarkiv/2020/oktober/lokala-allmanna-rad-vid-utbrott-av-covid-19/
2020-10-14	Controversy	Media	Media reports of crowding in nightclubs following the exemption of restaurants, bars, cafes and similar hospitality businesses cause controversy amid rising number of confirmed COVID-19 infections.	https://www.dn.se/sthlm/trangsel-pa-stockholms-dansgolv-samtidigt-fortsatter-smittspridningen-att-oka/
2020-10-15	Drugs	WHO	The WHO announces that the Solidarity Therapeutics Trial coordinated by the organization has produced conclusive evidence on the effectiveness of repurposed drugs for COVID-19. Interim results from the trial indicated that remdesivir, hydroxychloroquine, lopinavir/ritonavir and interferon regimens appeared to have little or no effect on 28-day mortality or the in-hospital course of COVID-19 among…	https://www.who.int/news/item/15-10-2020-solidarity-therapeutics-trial-produces-conclusive-evidence-on-the-effectiveness-of-repurposed-drugs-for-covid-19-in-record-time
2020-10-15	Vaccines	Government of Sweden; European Council and Commission	Together with the rest of the EU, Sweden signs an agreement for the procurement of vaccines from Jansen Pharmaceutica NV	https://www.regeringen.se/pressmeddelanden/2020/10/sverige-deltar-i-eu-gemensamt-vaccinavtal-med-janssen-pharmaceutica-nv/
2020-10-16	Vaccines	Regional authorities	Stockholm region announces a preliminary plan for the prioritization of vaccine against COVID-19. According to the plan, elderly people, people in risk groups, and healthcare workers are to be vaccinated first followed by adults and finally children.	https://www.svt.se/nyheter/lokalt/stockholm/sa-ska-stockholmarna-vaccineras
2020-10-20	Epidemiology; Politics	Academics; Media	In an interview with the Local, Stockholm University professor in mathematics Tom Britton - who was a contributor of models estimating the development of the COVID-19 pandemic in Sweden during spring - suggests that 4,000 coronavirus deaths could have been avoided during the spring of 2020 had Sweden implemented restrictions similar to those in Norway and Denmark.	https://www.thelocal.se/20201020/sweden-could-have-prevented-4000-deaths-with-spring-lockdown-maths-expert
2020-10-20	Restrictions; Recommendations	Regional authorities; Swedish Public Health Agency	Uppsala region becomes the first region to introduce local restrictions and recommendations. The local restrictions and recommendations complement those on the national level, and in the case of Uppsala the new restrictions state that that until November 3 everyone in the area is urged to avoid public transport, avoid contact with people other than members of the same household, and avoid organiz…	https://www.folkhalsomyndigheten.se/nyheter-och-press/nyhetsarkiv/2020/oktober/beslut-om-skarpta-allmanna-rad-i-uppsala-lan/	https://www.krisinformation.se/en/news/2020/october/stricter-general-guidelines-in-uppsala-county	https://sverigesradio.se/artikel/7579119
2020-10-20	Economics	Swedish Social Insurance Agency	The Social Insurance Agency announces that as of 1 November 2020, the former rules for medical certificates regarding sickness benefits and care of children will apply. A medical certificate will be needed for child care from day 8, and from day 15 for sickness benefit.	https://www.krisinformation.se/en/news/2020/october/medical-certificates
2020-10-20	Policy; Travel	Government of Sweden	The Government announces plans to update its policies barring entry to the EU via Sweden to allow participants and functionaries at international sporting competitions to enter the country.	https://www.regeringen.se/rattsliga-dokument/departementsserien-och-promemorior/2020/10/andring-i-det-tillfalliga-inreseforbudet-till-sverige/
2020-10-21	Travel; Advice	Government of Sweden	The Ministry for Foreign Affairs decides to extend the advice against non-essential travel to Estonia, Ireland, Latvia and Lithuania until 4 November.	https://www.government.se/press-releases/2020/10/advice-against-travel-to-estonia-ireland-latvia-and-lithuania-extended/
2020-10-22	Restrictions; Gatherings	Government of Sweden	The Government announces a revision concerning the plan to increase the limit on attendants at public events. Instead of the previously discussed 500 attendants, the government will increase the limit on attendees at public events to 300 for events with designated seating and a one-meter minimum distance between attendees (or groups of two if attending together). These new changes come into force…	https://www.regeringen.se/pressmeddelanden/2020/10/forandringar-i-forordningen-om-forbud-mot-att-halla-allmanna-sammankomster-och-offentliga-tillstallningar/
2020-10-22	Restrictions; Recommendations; Risk groups	Government of Sweden; Swedish Public Health Agency	People aged 70 and older or belonging to other risk groups will no longer be covered by special recommendations, the Government announced. Previously, these groups were urged to avoid close physical contact with people outside their household and to avoid areas with large numbers of people such as shops and public transport. Now, the existing national recommendations apply to everyone regardless …	https://www.regeringen.se/artiklar/2020/10/nya-allmanna-rad-for-personer-som-ar-70-ar/	https://www.thelocal.se/20200902/coronavirus-the-latest-news-about-the-outbreak-in-sweden-timeline-part-two
2020-10-22	Restrictions; Travel	Government of Sweden	The Government decides to extend the temporary entry ban to Sweden until 22 December 2020.	https://www.government.se/press-releases/2020/10/extension-of-temporary-entry-ban-to-sweden-until-22-december-2020/
2020-10-22	Restrictions	Government of Sweden	To address the crowding observed in nightclubs since hospitality businesses were exempted from the limit of 50 attendees in public events and gathering, the Government has decided that public dance events gathering more than 50 people will once again be prohibited. The Government has also adopted a new exemption from the ordinance, allowing public gatherings and public events with a maximum of 30…	https://www.government.se/press-releases/2020/10/changes-to-the-ordinance-prohibiting-the-holding-of-public-gatherings-and-events/
2020-10-26	PPE; Controversy	Media; Swedish National Board of Health and Welfare; Government of Sweden	Public broadcaster SR reports that the National Board of Health and Welfare destroyed protective equipment in its emergency stockpiles during summer. The reason for destroying equipment such as protective gloves and face masks, the board's head of crisis preparedness says, was that equipment was old and did not meet present day standards. The National Board of Health and Welfare manages the natio…	https://sverigesradio.se/artikel/7581579	https://sverigesradio.se/avsnitt/1591316
2020-10-27	Restrictions; Recommendations	Regional authorities	Skåne region decides to introduce local recommendations, following a sharp increase in the number of COVID-19 cases in the area. This makes Skåne the second region to adopt local measures to curb the spread of COVID-19. Regional restrictions and recommendations are implemented by the regional healthcare authorities in collaboration with the Public Health Agency.	https://www.folkhalsomyndigheten.se/nyheter-och-press/nyhetsarkiv/2020/oktober/beslut-om-skarpta-allmanna-rad-i-skane-lan/	https://www.krisinformation.se/en/news/2020/october/stricter-general-guidelines-for-skane	https://sverigesradio.se/artikel/7584232
2020-10-27	Evaluation; Strategy	Government of Sweden	The Government officially decides that a committee of inquiry in the form of a commission shall be formed with the purpose of evaluating the measures taken by the government, the administrative agencies concerned, the regions, and the municipalities to limit the spread of COVID-19 and the effects the measures have had in the spread of the illness. The new commission is also to undertake an intern…	https://www.government.se/legal-documents/2020/10/dir.-202074/	https://www.government.se/4aae84/contentassets/120a2b9a8f304586b647a13861188641/dir.-2020-74-evaluation-of-the-measures-to-tackle-the-outbreak-of-the-virus-that-causes-the-disease-covid-19.pdf
2020-10-28	Testing	Media	An investigation by journalists at the public broadcaster SR shows that delays in COVID-19 testing may have led to more deaths at elderly care homes in a number of Swedish municipalities as systematic tests of care home staff only got up and running after the spread of COVID-19 peaked during spring.	https://sverigesradio.se/artikel/7584681
2020-10-28	Politics	Swedish Parliament; Political opposition	A number of political parties are calling for an extension to the period during which people belonging to risk groups are eligible for financial compensation. As it currently stands, the policy extending such compensations is due to expire at the end of the year. People in risk groups who are unable to work from home can to claim 90 days worth of compensation. The Government has said that it inte…	https://sverigesradio.se/artikel/7584736
2020-10-29	Restrictions; Recommendations	Regional authorities; Swedish Public Health Agency	More regions announce local restrictions. Stockholm, Västra Götaland, and Östergötaland regions join Uppsala and Skåne in implementing regional restrictions and recommendations. Uppsala region - the first to implement local restriction - extend its local restrictions with a week. Local restrictions resemble each other across regions and include the following: To avoid indoor environments such as …	https://www.folkhalsomyndigheten.se/nyheter-och-press/nyhetsarkiv/2020/oktober/beslut-om-skarpta-allmanna-rad-i-stockholms-lan-vastra-gotalands-lan-och-ostergotlands-lan/	https://www.krisinformation.se/en/news/2020/october/stricter-general-advice-announced-for-stockholm-vastra-gotaland-and-ostergotland	https://www.thelocal.se/20201103/sweden-rolls-out-local-coronavirus-measures-in-another-three-regions
2020-10-29	Travel; Restrictions	Government of Sweden; European Council and Commission	The Government announces amendments to the temporary ban on entries into the EU via Sweden. As a result of amendments residents of Canada, Georgia, and Tunisia will no longer be exempted from the ban on entry while residents of Singapore will henceforth be exempted. The amendments come into force November 2, 2020 and are stated to be in line with the EU Council's latest recommendations.	https://www.thelocal.se/20200902/coronavirus-the-latest-news-about-the-outbreak-in-sweden-timeline-part-two
2020-10-29	Recommendations	Swedish Public Health Agency; Media	The Public Health Agency states during the bi-weekly press briefing that workplaces are a key source of new COVID-19 infections. English speaking news outlet The Local asked the state epidemiologist, Anders Tegnell, about the importance of working from home. According to The Local, their readers report of being forced to work from home. “It’s very important to work from home when you can and the …	https://www.thelocal.se/20200902/coronavirus-the-latest-news-about-the-outbreak-in-sweden-timeline-part-two/#sminet
2020-10-30	Culture	Culture sector	Museums, theaters, and concert venues close following the introduction of regional restrictions and recommendations urging the public not to visit museums and similar venues. Museum directors state that their operations will remain closed for the duration of the local restrictions and recommendations.	https://www.dn.se/kultur/flera-museum-stanger-efter-striktare-rekommendationer/
2020-10-30	Politics; Epidemiology	Regional authorities	A number of regional infectious diseases officers (smittskyddsläkare - regional officials responsible with disease preventions in the region) criticize Sweden's management of the COVID-19 epidemic during the spring of 2020 as having been too Stockholm-focused.	https://sverigesradio.se/artikel/7588114
2020-10-30	Testing	Government of Sweden	The Government pledges to set aside an extra SEK 3 billion towards testing for COVID-19. With the additional funding, SEK 9.8 billion of state funds will have hitherto been used for COVID-19 testing and contact tracing in 2020.	https://sverigesradio.se/artikel/7588461
2020-10-30	Science advice; Trust	Swedish Public Health Agency; Media	Public confidence in state epidemiologist Anders Tegnell and the Public Health Agency climbs to the highest levels yet since the pandemic began.	https://www.dn.se/sverige/fortroendet-for-tegnell-i-topp-nar-smittan-okar/
2020-10-22	Recommendations	Regional authorities	People are encouraged to spread out their visits to cemeteries during All Saints Eve in order to minimize the risk of crowding. Stockholm regions is one region issuing such recommendations and suggests that the region's residents go for All Saints Week instead so that the holiday can be celebrated in a safe manner.	https://www.sll.se/nyheter-stockholms-lans-landsting/2020/10/gor-allhelgonahelgen-till-allhelgonaveckan/
2020-11-02	Testing	Regional authorities	Stockholm regions decides to pause its program for home testing for COVID-19. The stop is made to allow the healthcare system in the region to focus on a backlog of 16,000 tests. The program will be paused for four days during which tests can only be accessed at hospitals, in elderly care, and the region's drive in test centers. If you cannot get tested during this period, the most important thin…	https://www.svt.se/nyheter/lokalt/stockholm/stopp-for-hemtest-for-covid-19-for-lang-vantetid
2020-11-02	Epidemiology; Data	Swedish Public Health Agency	The Public Health Agency in collaboration with the armed forces initiate a fifth survey to measure the prevalence of COVID-19 in a population of 15,000 randomly selected persons.	https://www.folkhalsomyndigheten.se/nyheter-och-press/nyhetsarkiv/2020/november/femte-nationella-undersokningen-for-att-mata-forekomst-av-covid-19/
2020-11-03	Restrictions; Recommendations	Regional authorities; Swedish Public Health Agency	Jönköping, Halland, and Örebro regions introduce regional restrictions and recommendations. The regional restrictions recommendations are initially applicable until November 24, 2020 but may be extended. Regional restrictions and recommendations are implemented by the regional healthcare authorities in collaboration with the Public Health Agency.	https://www.folkhalsomyndigheten.se/nyheter-och-press/nyhetsarkiv/2020/november/beslut-om-skarpta-allmanna-rad-i-jonkopings-lan-hallands-lan-och-orebro-lan/	https://www.krisinformation.se/en/news/2020/november/decision-on-stricter-general-recommendations-in-jonkoping-county-halland-county-and-orebro-county
2020-11-03	Recommendations; Schools	Swedish Public Health Agency	The Public Health Agency launches a campaign to encourage youth and young adults to follow agency recommendations and contribute to reducing spread of COVID-19.	https://www.folkhalsomyndigheten.se/nyheter-och-press/nyhetsarkiv/2020/november/allt-ar-inte-som-vanligt--information-till-skolor-om-vikten-av-anpassning-i-pandemin/
2020-11-03	Restrictions	Swedish Public Health Agency	The Public Health Agency amends its regulations and recommendations for hospitality businesses including restaurants, bars, cafes, and nightclubs. According to the new regulations, dining parties will be reduced to a maximum of eight people, audiences at concerts and similar events must be seated, and businesses are recommended to limit the number of patrons allowed on premises. The new restricti…	https://www.krisinformation.se/en/news/2020/november/new-rules-for-reduced-crowding-in-dining-establishments
2020-11-04	Testing	Regional authorities	Stockholm region resumes its home testing program after a pause during which the regional healthcare system worked its way through a 16,000 test backlog.	https://sverigesradio.se/artikel/7592592
2020-11-04	Travel; Advice	Government of Sweden	The Ministry for Foreign Affairs decides to lift the advice against non-essential travel to Lithuania.	https://www.government.se/press-releases/2020/11/ministry-for-foreign-affairs-lifts-advice-against-travel-to-the-lithuania/
2020-11-05	Restrictions; Recommendations	Regional authorities; Swedish Public Health Agency	Kronoberg and Södermanland regions introduce regional restrictions and recommendations. The regional restrictions recommendations are initially applicable until November 26, 2020 but may be extended. Regional restrictions and recommendations are implemented by the regional healthcare authorities in collaboration with the Public Health Agency.	https://www.folkhalsomyndigheten.se/nyheter-och-press/nyhetsarkiv/2020/november/beslut-om-skarpta-allmanna-rad-i-kronobergs-och-sormlands-lan/	https://www.krisinformation.se/en/news/2020/november/decision-on-stricter-general-recommendations-in-kronoberg-county-and-sodermanland-county
2020-11-05	Vaccines	Government of Sweden	The Government initiates the process to include inoculation against COVID-19 in the national register over vaccinations.	https://www.regeringen.se/rattsliga-dokument/proposition/2020/11/prop.-20202147/
2020-11-05	Notable cases	Government of Sweden	Prime Minister Stefan Löfven enters into quarantine after someone in his circles has associated with a third person who later was diagnosed with COVID-19. The prime minister states that he and his wife will enter quarantine at the advice of medical professionals and that he will be working from home for the time being. The prime minister later tested negative for COVID-19 and left quarantine Nove…	https://www.svt.se/nyheter/inrikes/stefan-lofven-isolerad	https://www.svt.se/nyheter/snabbkollen/statsminister-lofven-avbryter-corona-karantan
2020-11-06	Epidemiology; Data; Schools	Swedish Public Health Agency	The Public Health Agency launches a pilot study of antibody prevalence among pupils, students, and faculty in four Stockholm schools: two schools for the under 16 and two and high-schools.	https://www.folkhalsomyndigheten.se/nyheter-och-press/nyhetsarkiv/2020/november/folkhalsomyndigheten-gor-pilotundersokning-om-immunitet-for-covid-19-i-skolmiljo/
2020-11-06	Variants	Swedish Board of Agriculture; Swedish National Veterinary Institute; Denmark	SARS-CoV-2 infected mink have been identified on mink farms in Sweden's Blekinge region. Similar outbreaks have been identified in Denmark, where the prime minister has announced that all 17 million farmed mink are to be culled. In Swedish authorities have no plans on culling mink, says a spokesperson for The Board of Agriculture. Instead, mink farms have been assigned restrictions not to move an…	https://www.svt.se/nyheter/lokalt/skane/uppgifter-i-dansk-media-alla-danska-minkar-ska-avlivas	https://www.dn.se/sverige/fler-minkbesattningar-i-sverige-smittade-av-coronavirus/
2020-11-09	Recommendations; Travel	Government of Sweden	The Ministry for Foreign Affairs decides to extend its advice against all non-essential travel to countries outside the EU/EEA/Schengen area and the UK. The advice apply until January 31, 2021.	https://www.krisinformation.se/en/news/2020/november/ministry-of-foreign-affairs-extending-warning-against-travel	https://www.government.se/press-releases/2020/11/mfa-extends-advice-against-non-essential-travel-to-all-countries/	https://www.thelocal.se/20201109/sweden-extends-travel-warning-for-non-eu-countries-into-next-year?utm_source=piano&utm_medium=email&utm_campaign=213&tpcc=newsletter_members&pnespid=grR1sONWD1yNxU48dweBmQp02O1HADyQMSd2zOM
2020-11-09	Testing	Media; Government of Sweden; Swedish Public Health Agency; Laboratories; Regional authorities	Public broadcaster SR reports that several labs with capability and capacity to analyze COVID-19 tests were only used at a fraction of their capacity, or were not used at all, during several weeks in the spring. This despite a government push for more testing. Several labs say the reason for this is that many of Sweden's regions did not sign agreements with them while the Swedish Association of L…	https://sverigesradio.se/artikel/7595167
2020-11-09	Economic policy	Government of Sweden	The Government extends their economic policies extending support to businesses in the COVID-19 pandemic. The policies being extended include programs for short-term lay-offs, deferral of tax payments, reorientation support and turnover-based support to sole traders.	https://www.government.se/press-releases/2020/11/additional-crisis-measures-for-businesses/	https://www.regeringen.se/pressmeddelanden/2020/11/ytterligare-krisatgarder-for-foretag/	https://sverigesradio.se/avsnitt/16003712020-11-09
2020-11-10	Restrictions; Recommendations	Regional authorities; Swedish Public Health Agency	Kalmar, Västerbotten, and Norrbotten regions introduce regional restrictions and recommendations. The regional restrictions recommendations are initially applicable until December 8, 2020 but may be extended. Regional restrictions and recommendations are implemented by the regional healthcare authorities in collaboration with the Public Health Agency.	https://www.krisinformation.se/en/news/2020/november/skarpta-allmanna-rad-infors-i-kalmar-vasterbotten-och-norrbotten	https://www.folkhalsomyndigheten.se/nyheter-och-press/nyhetsarkiv/2020/november/beslut-om-skarpta-allmanna-rad-i-kalmars--norrbottens--och-vasterbottens-lan/
2020-11-12	Recommendations; Schools; Epidemiology; Data	Swedish Public Health Agency	The Public Health Agency issue two reports. One based on a review of the existing literature on COVID-19 in children - finding that children usually experience milder symptoms and only make up a small fraction of the population of infected people. The other report has analyzed the relation between COVID-19 and profession. The Public Health Agency has used data on COVID-19 cases and data on profes…	https://www.folkhalsomyndigheten.se/nyheter-och-press/nyhetsarkiv/2020/november/larare-har-ingen-hogre-risk-for-att-smittas-av-covid-19/	https://www.folkhalsomyndigheten.se/publicerat-material/publikationsarkiv/f/forekomst-av-covid-19-i-olika-yrkesgrupper-inom-skolan/
2020-11-10	Communication	Swedish Public Health Agency; Swedish National Board of Health And Welfare; Swedish Civil Contingencies Agency	The bi-weekly joint agency press briefings become wholly digital as the Public Health Agency, the National Board of Health and Welfare, and the Civil Contingencies Agency move their briefings to Zoom. The briefings are also broadcasted on the Public Health Agency's YouTube channel.	https://www.folkhalsomyndigheten.se/nyheter-och-press/nyhetsarkiv/2020/november/digital-myndighetsgemensam-presstraff/
2020-11-11	Restrictions; Recommendations	Regional authorities	Blekinge region introduces regional restrictions and recommendations. The restrictions and recommendations are introduced without collaboration with the Public Health Agency and initially apply until November 30, 2020 but may be extended.	https://regionblekinge.se/om-webbplatsen/nyheter/nyheter-och-pressmeddelande/2020-11-10-skarpta-regionala-rad-om-covid-19-i-blekinge.html
2020-11-11	Testing	Swedish Public Health Agency; Swedish Civil Contingencies Agency	Public broadcaster SR reports that the strategy to prioritize testing to essential workers in "socially important functions" failed to get off the ground after disagreement between the Public Health Agency and the Civil Contingencies Agency about who to include on the list of socially important function. In the spring, the Public Health Agency sought to prioritize the limited testing capacity to …	https://sverigesradio.se/artikel/7596570	https://sverigesradio.se/artikel/7596717
2020-11-11	Restrictions; Policy	Government of Sweden	The Ministry of Health and Social Affairs proposes new legislation temporarily banning alcohol sales between 10pm and 11am. "We are at a critical stage in the pandemic. We have to curb the spread of the disease. Bars, nightclubs, and restaurants are risk environments. Alcohol can lead to a lapse in judgement and carelessness about distancing. Because of this, we now prohibit alcohol sales after 1…	https://www.regeringen.se/pressmeddelanden/2020/11/forbud-mot-alkoholforsaljning-fran-klockan-22/	https://www.krisinformation.se/en/news/2020/november/the-government-ban-on-serving-alcohol-after-10-pm	https://www.thelocal.se/20201111/breaking-sweden-to-ban-sale-of-alcohol-after-10pm
2020-11-12	Restrictions; Recommendations	Regional authorities; Swedish Public Health Agency	Dalarna, Gotland, Värmland, and Västmanland regions introduce regional restrictions and recommendations. 17 of the country's 21 regions have now introduced regional policies, which vary slightly between regions. As the regions that have yet to issue regional policies in collaboration with the Public Health Agency are among the more sparsely populated regions, regional policies now apply to the va…	https://www.folkhalsomyndigheten.se/nyheter-och-press/nyhetsarkiv/2020/november/beslut-om-skarpta-allmanna-rad-i-dalarnas--gotlands--varmlands-och-vastmanlands-lan/	https://www.krisinformation.se/en/news/2020/november/stricter-general-recommendations-in-dalarna-varmland-vastmanland-and-on-gotland	https://www.thelocal.se/20201113/today-in-sweden-a-round-up-of-the-latest-news-on-friday-20201113
2020-11-12	Restrictions	Local authorities	Stockholm municipality bans visits to elderly care homes.	https://www.svt.se/nyheter/lokalt/stockholm/nu-infors-besoksstopp-pa-stockholms-stads-aldreboenden
2020-11-13	Virology; Data	Academics; Media	Particles of SARS-CoV-2 (the virus that causes COVID-19) have been discovered in the ventilation system at Uppsala's University Hospital according to a study in the journal Scientific Report, cited by public broadcaster SR's science desk. The particles were found at distance from the areas where COVID-19 patients were being cared for. While it is unknown whether the virus particles can contribute…	https://www.nature.com/articles/s41598-020-76442-2	https://sverigesradio.se/artikel/7598679
2020-11-13	Epidemiology; Controversy	Critics	Critique is being voiced by regional infectious doctors saying that the Government and its agencies have done too little to prepare for a second wave of COVID-19 infections. Criticism includes questions of why the Government did not start planning for the introduction of a "pandemic law" before the number of cases began to soar and why restrictions were eased in Sweden at the same time as cases s…	https://www.dn.se/sverige/fhms-bedomning-ledde-till-samre-beredskap/	https://www.expressen.se/nyheter/tidigare-experten-sverige-var-inte-beredda-pa-vag-tva-/
2020-11-13	Government officers	Swedish Public Health Agency	The Government extends the Public Health Agency Director-General Johan Carlson's employment until October 31, 2021. According to his original contract, Carlson was to retire March 31, 2021.	https://www.folkhalsomyndigheten.se/nyheter-och-press/nyhetsarkiv/2020/november/folkhalsomyndighetens-generaldirektor-far-forlangt/
2020-11-13	Epidemiology; Minks	Swedish National Veterinary Institute	According to reports from the National Veterinary Institute, SARS-CoV-2 (the virus that causes COVID-19) has been detected at three more mink farms in southern Sweden. The discovery brings the number of farms with SARS-CoV-2 in mink populations to 13 out of Sweden's 40 farms. However, the government says there is no need to shutdown the industry as 80% of minks at Swedish farms are currently bein…	https://sverigesradio.se/artikel/7599310
2020-11-16	Restrictions; Politics	Government of Sweden	The Government proposes to introduce further restrictions on public gatherings. Starting on November 24 the limit on attendants at gatherings and public activities will be limited to 8 persons. The new limit is set to apply for four weeks. Prime Minister Stefan Löfven stated at a press conference announcing the new limits on gatherings that as the law only regulates public events the government “…	https://www.regeringen.se/pressmeddelanden/2020/11/forslag-om-forbud-mot-att-halla-allmanna-sammankomster-och-offentliga-tillstallningar-med-fler-an-atta-deltagare/	https://www.krisinformation.se/en/news/2020/november/a-maximum-of-eight-people-may-gather	https://www.thelocal.se/20201116/breaking-sweden-introduces-limit-of-eight-coronavirus
2020-11-16	Restrictions; Recommendations	Regional authorities; Swedish Public Health Agency	Gävleborg and Västernorrland regions introduce regional restrictions and recommendations. The regional restrictions recommendations are initially applicable until December 13, 26, 2020 but may be extended. Regional restrictions and recommendations are implemented by the regional healthcare authorities in collaboration with the Public Health Agency.	https://www.folkhalsomyndigheten.se/nyheter-och-press/nyhetsarkiv/2020/november/beslut-om-skarpta-allmanna-rad-i-gavleborgs--och-vasternorrlands-lan/	https://www.krisinformation.se/en/news/2020/november/stricter-general-recommendations-in-gavleborg-and-vasternorrland	https://www.thelocal.se/20201116/two-more-regions-come-under-swedens-local-coronavirus-restrictions
2020-11-16	Face masks	WHO; Media	The WHO comments on the benefits of adapting strategy to reflect changes in the development of the COVID-19 epidemic. In addition, the director of the WHO World Health Program, Michael Ryan, states that said that "Masks work. Masks work in particular environments where you can't maintain physical distance, where you're in a crowded setting. We would like people to look at all aspects of how you p…	https://www.thelocal.se/20201117/world-health-organisation-urges-countries-like-sweden-should-consider-face-masks
2020-11-17	Restrictions; Recommendations	Regional authorities; Swedish Public Health Agency	Uppsala and Skåne regions - who were the first to introduce regional restrictions and recommendations - extend their local restrictions to December 13. The Public Health Agency is expected to replace local restrictions with a new wave of national guidelines by mid-December.	https://www.folkhalsomyndigheten.se/nyheter-och-press/nyhetsarkiv/2020/november/de-skarpta-allmanna-raden-for-skane-lan-och-uppsala-lan-forlangs/	https://www.thelocal.se/20201117/swedish-public-health-agency-we-are-looking-into-whether-foreign-born-people-are-over-represented-in-covid-19-stats
2020-11-18	Schools	Government of Sweden	The government announces that as of November 23, upper-secondary schools may use distance teaching as a complement to teaching on-site in order to reduce crowding on school premises, thereby reducing the risk of COVID-19 outbreaks among pupils and staff. Schools are furthermore to consider whether it is appropriate to conduct distance teaching in relation to pupils' learning aptitudes and needs.	https://www.krisinformation.se/en/news/2020/november/upper-secondary-schools-may-use-distance-teaching
2020-11-18	Politics	Government of Sweden	The Ministry of Foreign Affairs extends its advice against non-essential travel to Estonia, Ireland, and Latvia). The updated advice will apply until at least December 2, 2020.	https://www.government.se/press-releases/2020/11/advice-against-travel-to-estonia-ireland-and-latvia-extended/	https://www.regeringen.se/pressmeddelanden/2020/11/forlangd-avradan-for-estland-irland-och-lettland/
2020-11-18	Testing	Swedish Public Health Agency; Regional authorities	The Public Health Agency issues recommendations on how testing capacity is to be prioritized during periods of high demand. According to the agency, there is at the time a high capacity to perform and analyze tests, but high demand caused in part by other respiratory illnesses common during the colder months has led to some regions struggling to meet demands. The Public Health Agency therefore ad…	https://www.folkhalsomyndigheten.se/nyheter-och-press/nyhetsarkiv/2020/november/viktigt-att-testkapaciteten-anvands-pa-ratt-satt-under-covid-19-pandemin/
2020-11-19	Regulation; Restrictions	Government of Sweden	The Government grants the Public Health Authority power to enact local bans on visits to elderly care facilities.	https://www.regeringen.se/pressmeddelanden/2020/11/mojlighet-till-lokala-besoksforbud-infors/
2020-11-19	Face masks	Royal Swedish Academy of Sciences; Swedish Public Health Agency; Media	The Royal Swedish Academy of Sciences issue a report stating that ventilation and face masks are important measures to reduce transmission of COVID-19 in indoor spaces. Public Health Agency chief of division, Karin Tegmark-Wisell, tells daily newspaper Dagens Nyheter that the agency remains in-convinced about the evidence for face masks as a way to prevent spread of COVID-19. The evidence is weak…	https://www.kva.se/sv/pressrum/pressmeddelanden/ny-rapport-om-munskydd-och-ventilation-fran-vetenskapsakademiens-expertgrupp-om-covid-19	https://www.dn.se/sverige/vetenskapsakademien-och-fhm-pa-kollisionskurs-om-munskydden/	https://www.thelocal.se/20201119/swedish-academy-calls-for-face-masks-to-slow-infection?utm_source=piano&utm_medium=email&utm_campaign=213&tpcc=newsletter_members&pnespid=0O1hpOAFCQGNKJIoac2bpb3n67SR0q6jHleZkx4
2020-11-19	Restrictions; Recommendations	Regional authorities; Swedish Public Health Agency	Jämtland region introduces regional restrictions and recommendations. This means that 20 out of 21 regions now have introduced regional restrictions and recommendations in collaboration with The Public Health Agency. Blekinge region introduced its own restrictions November 11, 2020. The regional restrictions and recommendations introduced in Jämtland apply until December 13, 2020 but may be exten…	https://www.folkhalsomyndigheten.se/nyheter-och-press/nyhetsarkiv/2020/november/beslut-om-skarpta-allmanna-rad-i-jamtlands-lan/	https://www.krisinformation.se/en/news/2020/november/stricter-general-recommendations-in-jamtland-county	https://www.thelocal.se/20201119/all-of-swedens-regions-are-now-subject-to-stricter-local-coronavirus-measures?utm_source=piano&utm_medium=email&utm_campaign=213&tpcc=newsletter_members&pnespid=jLJkrqhWHw_Nm79EI6VpcQDiOGT5q4RAmK9lSO8
2020-11-19	Epidemiology	Regional authorities	A report by the Stockholm region Center for epidemiology and social medicine describe how income is the socio-economic factor most clearly linked to risk of dying from COVID-19. A second important factor is occupation and the opportunity to work from home.	https://ces.sll.se/globalassets/verksamheter/forskning-och-utveckling/centrum-for-epidemiologi-och-samhallsmedicin/folkhalsoguiden/rapporter-och-faktablad/rapport-2020.10-socioekonomiska-faktorer-och-covid-19-i-stockholms-lan_november-2020_.pdf	https://www.thelocal.se/20201120/today-in-sweden-a-round-up-of-the-latest-news-on-friday-20201120
2020-11-19	Epidemiology	Swedish Public Health Agency	The Public Health Agency launches an investigation into the spread of COVID-19 among mink populations in southern Sweden following cases of COVID-19 among mink farmers.	https://www.folkhalsomyndigheten.se/nyheter-och-press/nyhetsarkiv/2020/november/myndigheter-utreder-fall-av-covid-19-inom-minknaringen/
2020-11-19	Critics; Restrictions	Association of regional infectious diseases doctors	The association of regional infectious diseases doctors (regional disease prevention officers) writes a letter to the Ministry of Law to encourage them not to exclude events with seated audiences from the 8 person limit on public gatherings and events. In their letter, the Association of Infectious Diseases Doctors argue that “tough measures in all possible environments” are necessary to bring th…	https://www.regeringen.se/4acb85/contentassets/c74bccfe00ad4f0fb8fda27e9011be45/smittskyddslakarforeningen.pdf
2020-11-20	Politics; Restrictions	Government of Sweden; Swedish Public Health Agency; Local authorities	The Government introduces policies enabling the Public Health Agency to introduce local visiting bans on elderly care homes. Under a ban on visits, certain exceptions will be possible to allow visits by spouses and partners. The policy will enter into force November 21, 2020 and remain in force up to and including February.	https://sverigesradio.se/artikel/7603891	https://www.krisinformation.se/en/news/2020/november/folkhalsomyndigheten-far-mojlighet-att-infora-lokala-besoksforbud-pa-aldreboenden
2020-11-22	Recommendations	Government of Sweden	Prime Minister Stefan Löfven address the nation in a speech, announcing no new policies but focusing on matters of personal responsibility and the importance of everybody to contribute to the halt the spread of COVID-19. The PM also repeats existing recommendations, urging everyone to limit their interactions to people in the same household or - for those living alone - to limit interactions to o…	https://www.government.se/speeches/2020/11/prime-minister-stefan-lofvens-address-to-the-nation-sunday-22-november/	https://www.thelocal.se/20200902/coronavirus-the-latest-news-about-the-outbreak-in-sweden-timeline-part-two/#sminet
2020-11-23	Long-Covid; Evidence	Swedish Association for Long-Covid patients	An association for Long-Covid patients in Sweden (Svenska Covidföreningen) issue a report outlining the shortfalls in "treatment, regulation, and research" on long-covid. The report highlights that sufferers from long-covid are beginning to fall out of the sickness benefits programs because their illness has been longer than the programs can accommodate.	https://www.mynewsdesk.com/se/svenska-covidfoereningen/pressreleases/svenska-covidfoereningen-slaepper-rapport-politiker-och-myndigheter-har-inte-insett-allvaret-3052178
2020-11-23	Restrictions	Government of Sweden	The Government lowers the legal limit on the number of attendants at public events and gatherings to eight in order to halt the spread of COVID-19. "These are very intrusive measures that are unprecedented in modern times. We don’t take limiting people’s right to assemble for gatherings and events lightly, but considering the situation we currently find ourselves in, it’s necessary. We must reduc…	https://www.government.se/press-releases/2020/11/maximum-of-eight-people-permitted-at-public-gatherings-and-events/
2020-11-23	Scenarios	Regional authorities; Media	Regional media reports that Skåne region may see the number of COVID-19 patients in hospital peak around the Christmas holidays. This according to three scenarios developed by hospital management in the region. The worst-case scenario, based on data on the situation in Stockholm in spring 2020, would lead to 250 COVID-19 patients in hospital and another 30 in intensive care. “Unfortunately we can…	https://www.thelocal.se/20200902/coronavirus-the-latest-news-about-the-outbreak-in-sweden-timeline-part-two/#sminet	https://www.sydsvenskan.se/2020-11-22/coronakurvan-i-skane-kan-na-sin-topp-till-julhelgen
2020-11-23	Epidemiology; Predictions	ECDC	The ECDC presents a report with long-term projections for EU/EEA countries and the UK, up until 25 December 2020. According to the scenario presented in the report, Sweden may see as high daily death figures in December as it did in in April with 100-140 per day. Deaths are projected to stabilize in the middle of December to then slowly decline.	https://www.ecdc.europa.eu/sites/default/files/documents/covid-forecasts-modelling-november-2020.pdf
2020-11-24	Risk groups; Critics	Swedish Health and Social Care Inspectorate	The Health and Social Care Inspectorate releases a report that is highly critical of the treatment of some care home residents during the COVID-19 pandemic. According to the inspectorate, some patients died without ever being given an assessment by a doctor. Moreover, the inspectorate states, the "serious flaws" in the care of elderly people could not only be blamed on the pandemic. These problem…	https://www.ivo.se/publicerat-material/nyheter/2020/ingen-region-har-tagit-fullt-ansvar-for-individuell-vard/	https://www.thelocal.se/20201124/swedish-healthcare-watchdog-condemns-serious-flaws-in-elderly-care-during-pandemic?utm_source=piano&utm_medium=email&utm_campaign=213&tpcc=newsletter_members&pnespid=2fdqsPkIGgKNJjpurPeIjXhP7_deOuJiL2cPYR4
2020-11-24	Epidemiology; Recommendations; Communication	Swedish Public Health Agency	State epidemiologist Anders Tegnell tells Aftonbladet newspaper that he has resisted calling the increasing spread of COVID-19 during October and November a "second wave" because the term is too closely associated with influenza and the way COVID-19 spreads is much too different from influenza to draw such parallels - explicitly or implicitly. Nevertheless, as the term is now widely used, the sta…	https://www.aftonbladet.se/nyheter/a/5684vX/darfor-ville-tegnell-inte-prata-om-andra-vagen
2020-11-24	Face masks	Media	Media reports that the sale of face masks has gone up significantly after the Government and regional authorities introduced new restrictions and recommendations. According to a pharmaceutical company spokesperson interviewed by public broadcaster SVT, people are buying up large amounts of face masks - perhaps with the intent of stockpiling masks in preparation for a possible future mask mandate.	https://www.svt.se/nyheter/inrikes/700-000-salda-munskydd-pa-en-vecka-1
2020-11-26	Notable cases	The Swedish Royal Court	The Royal Court announces that Prince Carl Philip and Princess Sofia of Sweden are quarantining having tested positive for COVID-19.	https://www.thelocal.se/20201126/swedish-royals-test-positive-for-covid-19?utm_source=piano&utm_medium=email&utm_campaign=213&tpcc=newsletter_members&pnespid=medno_hGA1aNGS6IpKchHCvBB68t00RJKGaxFck
2020-11-26	Recommendations	Government of Sweden	Ahead of Black Friday and the Christmas holiday, Prime Minister Stefan Löfven urges all Swedes to avoid shopping during peak hours. The PM's appeal comes as the Union of Commercial Employees presents a survey showing that one of three business owners have failed to carry out risk assessments for their business during the COVID-19 pandemic.	https://sverigesradio.se/artikel/7608815
2020-11-26	Recommendations; Travel; Controversy	Swedish Public Health Agency; Ski resorts	The Public Health Agency states that they believe that the ski resorts will be able to open this winter despite the continuous increase in confirmed cases of COVID-19 in Sweden. The Ski resorts say that they have spent the past months adjusting their operations to be in line with existing recommendations and guidelines and state epidemiologist Anders Tegnell says that skiing in and of itself is n…	https://sverigesradio.se/artikel/7610977
2020-11-26	Epidemiology; Scenarios	Swedish Public Health Agency	The Public Health Agency presents new scenario projections showing that Sweden may reach the peak of COVID-19 transmission within 2 weeks, around December 13, 2020.	https://www.folkhalsomyndigheten.se/nyheter-och-press/nyhetsarkiv/2020/november/smittspridningen-kan-na-kulmen-i-mitten-av-december/
2020-11-27	Epidemiology; Modelling	Academics; Media	Professor of mathematics and epidemiological modeler Tom Britton admits that his previous predictions of the number of deaths from COVID-19 were wrong.	https://www.dn.se/sverige/tom-britton-har-skrivit-hundratals-mejl-till-anders-tegnell-ibland-har-han-fatt-svar/?
2020-11-27	Restrictions; Recommendations	Regional authorities; Swedish Public Health Agency	Blekinge region - which initially introduced regional restrictions and recommendations without collaborating with the Public Health Agency - now extend restrictions and recommendations in collaboration with the agency. The regional restrictions recommendations are initially applicable until December 13, 2020 but may be extended.	https://www.folkhalsomyndigheten.se/nyheter-och-press/nyhetsarkiv/2020/november/beslut-om-skarpta-allmanna-rad-i-blekinge-lan/
2020-11-30	Restrictions; Law	Stockholm Administrative Court; Local authorities	The Stockholm Administrative Court rules that the ban on visits to elderly care homes introduced by Stockholm municipality was unlawful. The municipality argues that they only issued a strong recommendation against visits, but the court finds that the policy introduced by the municipality was effectively a ban on visits and that the municipality lacks legal power to introduce such limitations on …	https://www.domstol.se/en/nyheter/2020/11/olagligt-beslut-om-besoksstopp-vid-stadens-vard--och-omsorgsboenden/	https://www.svt.se/nyheter/lokalt/stockholm/besoksforbud-i-stockholm-rivs-upp-av-domstol
2020-11-30	Epidemiology; Vaccines; Recommendations	Government of Sweden: Media	As the rate at which vaccines will become accessible is still unknown, a top officer with the Ministry for Home Affairs tells public broadcaster SR that Swedish residents should mentally prepare themselves for the fact that life will not suddenly revert to normal the day a vaccine is made available.	https://sverigesradio.se/artikel/7613057
2020-12-01	Recommendations; Schools	Swedish Public Health Agency	The Public Health Agency issues a new recommendation stating that symptom-free children should stay home from school if someone in their household has tested positive for COVID-19. According to the agency, the new recommendation seeks to ensure that schools can focus on educating children with less disruption based on teachers' fears of catching COVID-19 from pupils. The recommendation extends ex…	https://www.folkhalsomyndigheten.se/nyheter-och-press/nyhetsarkiv/2020/december/symtomfria-barn-bor-stanna-hemma-om-nagon-i-familjen-har-covid-19/	https://www.thelocal.se/20200902/coronavirus-the-latest-news-about-the-outbreak-in-sweden-timeline-part-two
2020-12-01	Long-Covid; Evidence	Swedish Agency for Health Technology Assessment and Assessment of Social Services	The Swedish Agency for Health Technology Assessment and Assessment of Social Services (SBU) release a report on "long-COVID" or long-term symptoms caused by SARS-CoV-2. The report consists of a review of existing research literature on the prevalence of long-COVID in populations. SBU's project manager Elizabeth Åhsberg told public broadcaster SVT that the report finds that there is a lack of avai…	https://www.sbu.se/contentassets/a57f9380e8404670b27e655c72ebaad3/sbu_langvariga_symtom_covid19.pdf	https://www.svt.se/nyheter/inrikes/sbu-om-langtidssjuka-i-covid-19-for-lite-forskning
2020-12-01	Elderly care; Risk groups; Critics	Swedish Association of Private Care Providers; Swedish Public Health Agency	The Association of Private Care Providers criticizes the Public Health Agency for its lack of support early on in the pandemic. According to the association, guidelines weren't adapted to meet conditions in elderly care homes and no effort was made to help test the staff there. Public Health Agency Director-General Johan Carlson responds, saying that it's up to the regions to adapt the agency's a…	https://sverigesradio.se/artikel/7613880
2020-12-01	International media; Strategy; Critics	International media	The Washington Post publishes an editorial stating that: "Sweden's anti-lockdown experiment flopped. And now it is facing a wave of pandemic pain." The editorial goes on to criticize Sweden's management of the COVID-19 pandemic. According to the editorial, Sweden's approach to COVID-19 and its lack of mandatory measures has led to many lost lives: "Do not try this if you want to save lives" the e…	https://www.washingtonpost.com/opinions/global-opinions/swedens-anti-lockdown-experiment-flopped-now-it-faces-a-wave-of-pandemic-pain/2020/12/01/9e90ee28-3344-11eb-8d38-6aea1adb3839_story.html
2020-12-03	Recommendations; Schools	Government of Sweden; Swedish Public Health Agency	Prime Minister Stefan Löfven, Minister for Education Anna Ekström, and Public Health Agency Director-General Johan Carlson announces that upper secondary are once again to move teaching online. Moving education for children over 16 online is stated to be an attempt to curb the ongoing spread of COVID-19. From 7 December, the country's upper secondary schools are advised to partially close and swi…	https://www.folkhalsomyndigheten.se/nyheter-och-press/nyhetsarkiv/2020/december/folkhalsomyndigheten-rekommenderar-att-gymnasieskolorna-overgar-till-distansundervisning/	https://www.krisinformation.se/en/news/2020/december/upper-secondary-schools-are-advised-to-switch-to-distance-learning	https://www.thelocal.se/20201203/swedens-schools-for-over-16s-shift-back-to-remote-learning
2020-12-03	Tracing	Media; Regional authorities	According to public broadcaster SR, a majority of regions have had or are still having issues trying to keep up with COVID-19 contact tracing. The broadcaster contacted each of the 21 regions with 18 of them saying the tracing is still taking too long, despite them employing more contact tracers. The survey by SR also revealed that waiting times may stretch up to seven days.	https://sverigesradio.se/artikel/7615951
2020-12-03	Controversy; Counting; Deaths	Critics; Media; Swedish Public Health Agency	State epidemiologist Anders Tegnell is caught it a media storm following remarks he did about the number of deaths from COVID-19 in November. November 18, Tegnell told daily newspaper Dagens Nyheter that: "It's not the case that we are suddenly going up from 20 deaths per day to 40, 50. That's not how it is at all." On that day, 96 new COVID-19 deaths were reported in Sweden wherefore media has b…	https://www.thelocal.se/20201203/fact-check-what-was-swedens-covid-19-death-rate-in-mid-november	https://www.expressen.se/nyheter/coronaviruset/anders-tegnells-nya-fel-om-dodstalen/
2020-12-03	Elderly care; Risk groups; Restrictions	Swedish Public Health Agency; Local authorities	The Public Health Agency temporarily bans visits to elderly care homes in several parts of the country, including Stockholm and much of the surrounding areas, as well as Sölvesborg, Skara, Lysekil, Landskrona and Dorotea. It's the first decision of its kind to be made after the agency made local bans possible in late November. For a ban to be introduced, municipalities must show that they have fi…	https://www.folkhalsomyndigheten.se/nyheter-och-press/nyhetsarkiv/2020/december/ny-foreskrift-om-besoksforbud-pa-sabo/	https://www.thelocal.se/20201204/today-in-sweden-a-round-up-of-the-latest-news-on-friday-20201204
2020-12-04	Variants	WHO	Researchers in South Africa presents preliminary findings concerning a new recently identified variant of SARS-CoV-2 called 501Y.V2 to the WHO Virus Evolution Working Group, which is part of the WHO SARS-CoV-2 global laboratory network.	https://www.who.int/emergencies/diseases/novel-coronavirus-2019/interactive-timeline#event-216
2020-12-04	Controversy; Counting; Deaths	Critics; Media; Swedish Public Health Agency	State epidemiologist Anders Tegnell has acknowledges that he underestimated the number of COVID-19 deaths in mid-November.	https://www.thelocal.se/20200902/coronavirus-the-latest-news-about-the-outbreak-in-sweden-timeline-part-two/#sminet
2020-12-04	Vaccines	Government of Sweden; European Council and Commission; Moderna	The Government decides that Sweden shall join the contract the European Commission is to enter into with Moderna for the purchase of vaccines against COVID-19.	https://www.regeringen.se/pressmeddelanden/2020/12/sverige-ingar-i-eu-gemensamt-avtal-om-covid-19-vaccin-med-moderna/
2020-12-04	Vaccines	Government of Sweden; Swedish Public Health Agency; Regional authorities	The Government sets aside SEK 300 million in support of the regions' preparations for the vaccination campaign against COVID-19. The government has previously set aside 4,5 billion SEK for the Public Health Agency's purchases of vaccines against COVID-19.	https://www.regeringen.se/pressmeddelanden/2020/12/300-miljoner-till-regionerna-for-vissa-vaccinationsforberedelser/
2020-12-04	Vaccines; Strategy	Government of Sweden; Swedish Public Health Agency; Regional authorities	The Government presents a program for vaccinating Swedish residents against COVID-19. Vaccines are to be offer to everyone over the age of 18 and at the pace vaccines become available. The inoculation program is to follow the Public Health Agency's recommendations that prioritizes the vaccination of elderly people, people belonging to a risk group, and healthcare and care personnel. Everyone livi…	https://www.regeringen.se/artiklar/2020/12/avgiftsfria-vaccinationer-mot-covid-19/
2020-12-08	Recommendations	Government of Sweden; Swedish Public Health Agency	The Government and the Public Health Agency announce new national guidelines in time for Christmas. The Government recommends people to abide by a "norm of eight," urging people to keep private gatherings during the Christmas season small and within the eight people limit legally set for public gatherings. Additional recommendation is to only meet for a short time, to hold gatherings outdoors if …	https://www.regeringen.se/pressmeddelanden/2020/12/rad-for-en-smittsaker-jul---atta-ar-den-nya-normen/	https://www.folkhalsomyndigheten.se/nyheter-och-press/nyhetsarkiv/2020/december/begransa-ditt-umgange-till-en-mindre-krets-under-storhelgerna/
2020-12-08	Restrictions; Politics	Swedish Parliament	The Parliament debates a so-called Corona Act and parties agree that they wish to see the act in place before summer.	https://omni.se/ekot-riksdagen-enig-om-pandemilag-senast-31-mars/a/86PEaG
2020-12-08	Recommendations; Work environment and working from home	Government of Sweden; Swedish Work Environment Authority; Swedish Public Health Agency	The Government tasks the Work Environment Authority to collaborate with the Public Health Agency to produce guidelines on how employers may limit the spread of COVID-19 in the workplace. The Government already recommends that everyone who is able to do so work from home. However, as not all employers are able to have staff work from home, guidelines on how to limit spread of COVID-19 in the workp…	https://www.regeringen.se/pressmeddelanden/2020/12/uppdrag-for-att-undvika-smittspridning-pa-arbetsplatser/	https://www.regeringen.se/pressmeddelanden/2020/12/uppdrag-om-forutsattningar-for-arbete-hemifran/
2020-12-08	Vaccines, Economics	Government of Sweden; Swedish Association of Local Authorities and Regions	The Government and the Swedish Association of Local Authorities and Regions have reached an agreement detailing the respective responsibilities in relation to the program to vaccinate Swedish residents against COVID-19. The Government will assume responsibility for financing vaccine purchases and vaccinations while the regions are responsible for carrying out vaccinations with COVID-19 vaccines. …	https://www.regeringen.se/pressmeddelanden/2020/12/regeringen-och-skr-overens-om-forutsattningarna-for-genomforande-av-vaccinering/
2020-12-09	Politics; Pandemic law	Government of Sweden	The Government proposes that a temporary pandemic law should come into force from March 15, 2021 and remain in force until March 2022. The aim is a law that can include more activities under infection control regulations than presently is the case. The proposal will bei sent out for consultation. It is also proposed that there should be a possibility to limit people's right to enter public places…	https://www.regeringen.se/pressmeddelanden/2020/12/utkast-pa-tillfallig-pandemilag-for-covid-19-skickas-pa-remiss/	https://www.krisinformation.se/en/news/2020/december/government-proposes-temporary-pandemic-law	https://www.thelocal.se/20201209/swedish-government-to-propose-temporary-pandemic-law
2020-12-09	Evidence; Face masks; Controversy	Swedish Royal Academy of Sciences; Media; Swedish Public Health Agency	In connection with the Royal Swedish Academy of Sciences' Nobel Prize press conference, the academy's permanent secretary Göran K Hansson criticizes the Public Health Agency's management of the COVID-19 pandemic. The development in Sweden has been catastrophic, says Göran K Hansson in a conversation with, among others, one of this year's Nobel laureates in chemistry. He also states that even thou…	https://sverigesradio.se/sida/artikel.aspx?programid=406&artikel=7621977
2020-12-10	Testing	Media; Regional authorities	Public broadcaster SR reports that regions Jönköping, and Stockholm, and Östergötland have had to cut down on testing of asymptomatic staff living together with someone with a known COVID-19 infection. The cuts are said to come due to shortages in testing capacity.	https://sverigesradio.se/artikel/7621089
2020-12-10	Risk groups	Healthcare providers	More people aged 80 and above are receiving intensive care treatment for COVID-19 in December than during the first wave in the spring (at which time concerns were being raised about healthcare de-prioritizing ICU care for the elderly in order to preserve resources for younger people).	https://www.dagensmedicin.se/specialistomraden/infektion/fler-80-aringar-med-covid-far-intensivvard-nu/	https://www.thelocal.se/20200902/coronavirus-the-latest-news-about-the-outbreak-in-sweden-timeline-part-two
2020-12-10	Policy	Government of Sweden	The Government extends policies waiving the requirement to provide a doctor's note when on sick leave until after two weeks of sickness. The requirement for a doctor's note after the first week of sick leave was first waived in March, 2020, in order to reduce the number of people visiting primary care centers and so reduce the burden on healthcare workers.	https://www.dn.se/sverige/forlangt-undantag-fran-krav-pa-sjukintyg/
2020-12-10	Economic policy; Labor market policy	Government of Sweden	The Government proposes extending the credit guarantee program ‘Företagsakuten’ into 2021 so as to cover lending after 31 December. The program is intended to facilitate lending to small and medium-sized companies affected by the COVID-19 epidemic. The Företagsakuten program was launched in spring 2020 as part of the Government’s measures to support the business sector during the ongoing pandemic…	https://www.government.se/press-releases/2020/12/further-extension-of-business-emergency-package-foretagsakuten/
2020-12-10	PPE	Media; Local authorities	Public broadcaster SR reports that according to a review conducted by the broadcaster's news desk, 90 percent of Sweden's municipalities depend on one company for health care and medical supplies. The risk of such arrangements, Jan-Olof Olsson at the Swedish Civil Contingencies Agency tell reporters, is that in the event of a delivery disruption, it would affect healthcare in many municipalities.…	https://sverigesradio.se/artikel/7621346
2020-12-11	Public outreach; Recommendations	Swedish Civil Contingencies Agency; Swedish Public Health Agency	The Public Health Agency, the National Board of Health and Welfare and The Civil Contingencies Agency announce that they will send a notice to all registered cell phones in Sweden. The notice aims to encourage recipients to take notice of the restrictions and recommendations to come into force in the following days. The text message will read: "Information from the authorities: Follow the new, st…	https://www.msb.se/sv/aktuellt/nyheter/2020/december/sms-utskick-gick-enligt-planerna/	https://www.thelocal.se/20200902/coronavirus-the-latest-news-about-the-outbreak-in-sweden-timeline-part-two
2020-12-11	Schools	Local authorities	Stockholm municipality moves teaching for 13 to 15 year olds online. The decision is announced by the regional health authorities following advice by the region's infectious diseases doctors.	https://start.stockholm/aktuellt/nyheter/2020/12/elever-i-stockholms-stad-undervisas-pa-distans2/	https://www.thelocal.se/20200902/coronavirus-the-latest-news-about-the-outbreak-in-sweden-timeline-part-two
2020-12-11	Vaccines, Economics	Government of Sweden; Swedish Pharmaceutical Insurer	The Government states that the state will bear the costs if people are harmed by a COVID-19 vaccine produced by a company which is not covered by the Swedish Pharmaceutical Insurance scheme. Two of the vaccine manufacturers with whom Sweden has signed vaccine purchase agreements have not had operations here before and are therefore not covered by the insurance scheme. "We are of course very conce…	https://sverigesradio.se/artikel/7622725
2020-12-11	Vaccines	Swedish Police Authority	Public broadcaster SR reports that the Police Authority sees risk of new crimes connected to mass COVID-19 vaccinations and is in close contact with its European counterparts regarding potential crimes linked to the forthcoming mass vaccination against COVID-19. Risks identified in other countries are theft of vaccines but also forgeries of vaccine certificates to enable travel. "The crimes we se…	https://sverigesradio.se/artikel/7622365
2020-12-14	Variants	WHO	United Kingdom authorities reported a SARS-CoV-2 variant to WHO. The United Kingdom referred to the variant as SARS-CoV-2 VOC 202012/01 (Variant of Concern, year 2020, month 12, variant 01).	https://www.who.int/emergencies/diseases/novel-coronavirus-2019/interactive-timeline#event-221
2020-12-14	Epidemiology; Excess mortality	Statistics Sweden	Statistics Sweden reports that Sweden registered more deaths in November 2020 than in any other November during the last 100 years. In addition, while seeing lower mortality in the beginning of fall, Sweden returned to excess mortality in November meaning that more deaths (all causes included) were recorded in November than the past five-year average. 8,088 deaths were registered, which is 10 per…	https://sverigesradio.se/artikel/hogre-overdodlighet-i-de-flesta-lander-i-europa	https://www.thelocal.se/20201214/sweden-sees-highest-excess-mortality-in-100-years	https://www.svd.se/hogsta-antalet-doda-sedan-spanska-sjukan
2020-12-14	Recommendations	Government of Sweden; Swedish Public Health Agency	The Government and Public Health Agency's new national recommendations come into force. Announced December 8, the new recommendations replace the system of regional restrictions and recommendations developed during October and November.	https://www.thelocal.se/20201214/today-in-sweden-a-round-up-of-the-latest-news-on-monday-20201214
2020-12-14	Public outreach; Controversy; Recommendations	Swedish Public Health Agency; Swedish Civil Contingencies Agency	The Public Health Agency and the Civil Contingencies Agency send a text message to all registered cell phones in Sweden (approximately. 22 million). The notice contained a brief statement reminding recipients of the recommendations in place to limit the spread of COVID-19. The message, which was written in Swedish, contained no links and with the sender listed as "Fohm och MSB" (the Public Health…	https://www.regeringen.se/artiklar/2020/12/mass-sms-for-att-paminna-om-skarpta-nationella-rad/	https://www.thelocal.se/20201214/today-in-sweden-a-round-up-of-the-latest-news-on-monday-20201214
2020-12-15	Evaluation; Risk groups	Swedish Corona Commission; Government of Sweden	The Corona Commission presents its first interim report "Elderly care during the pandemic." In the report, the Commission outlines what it considers to be the most important reasons for the outbreaks of COVID-19 and the high death rates among the elderly in Sweden. The report concludes that the main factor behind the spread of COVID-19 in elderly care facilities was simply that it was so widely s…	https://www.government.se/legal-documents/2020/12/summary-of-sou-202080-elderly-care-during-the-pandemic/	https://coronakommissionen.com/wp-content/uploads/2020/12/summary.pdf	http://www.sou.gov.se/wp-content/uploads/2020/12/SOU_2020_80_Äldreomsorgen-under-pandemin_webb.pdf	https://www.government.se/articles/2020/12/government-welcomes-covid-19-commissions-interim-report/	https://www.regeringen.se/4af379/contentassets/a8e708fff5e84279bf11adbd0f78fcc1/sou_2020_80_aldreomsorgen-under-pandemin.pdf	https://www.thelocal.se/20201215/what-does-the-first-report-from-swedens-coronavirus-commission-tell-us
2020-12-15	Schools	Swedish National Agency for Education; Government of Sweden	The National Agency for Education cancels two national exams that should have taken place in the spring. Minister for Education Anna Ekström comments that because of the COVID-19 epidemic it will not be possible to carry out the national tests in a fair and equal way, and pupils and teachers need to concentrate on lessons. The tests that have been cancelled are the exams that check that high-scho…	https://www.regeringen.se/pressmeddelanden/2020/12/varens-nationella-prov-stalls-in/	https://sverigesradio.se/artikel/7624903
2020-12-16	Economics; Economic Policy	Government of Sweden	The Government announces that the Swedish economy has made a stronger recovery than anticipated and that employment rates are expected to be higher and unemployment rates are expected to be lower for 2020 and 2021 than the Government anticipated in its budgets for 2020. “The recovery in the autumn has been stronger than expected, with strong GDP growth in the third quarter. However, we are seeing…	https://www.regeringen.se/pressmeddelanden/2020/12/starkare-aterhamtning-i-svensk-ekonomi-an-vantat/	https://www.government.se/press-releases/2020/12/stronger-recovery-in-swedish-economy-than-expected/
2020-12-16	Health care resource strain; Health care staff	Media; Healthcare providers	Public broadcaster SR reports on fears of exhaustion among hospital staff following a sharp increase in overtime at hospitals during 2020. Swedish doctors, nurses and assistant nurses working at six of the country’s seven university hospitals, have together clocked almost 1.5 million hours’ worth of overtime in the first ten months of the year. Overtime is not a new phenomenon in the healthcare s…	https://sverigesradio.se/artikel/7625416	https://www.thelocal.se/20200902/coronavirus-the-latest-news-about-the-outbreak-in-sweden-timeline-part-two/#sminet
2020-12-16	Epidemiology; Data; Controversy; Risk groups	Media; Swedish Public Health Agency	State epidemiologist Anders Tegnell responds to the Corona Commission's criticism of the Public Health Agency's lack of insight into the situation in Swedish elderly care and for delays in guidance to the care homes. Tegnell told public broadcaster SR that the Public Health Agency has been clear about the risks to the elderly from the start.	https://sverigesradio.se/artikel/7625819
2020-12-16	Epidemiology	Swedish Public Health Agency	The Public Health Agency observes that the influenza and norovirus (winter vomiting bug) seasons that typically begin at the end of the year have been delayed this year. The agency believes the restrictions and recommendations in place against COVID-19 have contributed to stopping the spread of these two seasonal viruses.	https://www.folkhalsomyndigheten.se/nyheter-och-press/nyhetsarkiv/2020/december/annu-har-sasongen-for-vinterkraksjuka-och-influensa-inte-startat/
2020-12-16	Vaccines; Policy	Government of Sweden; County Administrative Boards; Swedish Public Health Agency	The Government tasks the County Administrative Boards (Länsstyrelserna) and the Public Health Agency to support the regions in carrying out the vaccination program against COVID-19. The County Administrative Boards are state level agencies and the state's representatives in each county.	https://www.regeringen.se/regeringsuppdrag/2020/12/uppdrag-att-bista-regionerna-i-att-genomfora-vaccination-mot-covid-19/
2020-12-17	Economic policy	Government of Sweden; Swedish Agency for Growth Analysis	The Government tasks the Agency for Growth Analysis to review the effects and effectiveness of the economic policies launched in response to the pandemic during 2020.	https://www.regeringen.se/pressmeddelanden/2020/12/uppdrag-till-tillvaxtanalys-att-folja-upp-stod-med-anledning-av-den-pagaende-pandemin/
2020-12-17	Restrictions; Travel	Government of Sweden	The Government extends its advice against non-essential travel within the EU while lifting its advice against travel to Ireland, Estonia, and Latvia. Meanwhile, existing restrictions against inbound travel to the EU and Sweden are extended until March 31, 2021. Because of Brexit, these restrictions now also include travelers to Sweden from the UK wherefore the Government announces a waiver for Br…	https://www.government.se/press-releases/2020/12/temporary-entry-ban-extended-until-31-march-2021-and-amended-due-to-brexit/	https://www.thelocal.se/20200902/coronavirus-the-latest-news-about-the-outbreak-in-sweden-timeline-part-two
2020-12-17	Economic policy; Labor market policy	Government of Sweden; Swedish Unemployment Insurance Inspectorate	The Government tasks the Swedish Unemployment Insurance Inspectorate to assess why some unemployment insurances are struggling to provide payouts in a timely manner.	https://www.regeringen.se/pressmeddelanden/2020/12/uppdrag-att-analysera-langa-handlaggningstider-hos-vissa-a-kassor/
2020-12-17	Controversy	The Swedish Royal Court; Media	King Carl XVI Gustaf of Sweden describes 2020 as a "terrible" year in the annual broadcast The Year With the Royal Family (Året med kungafamiljen). In the program, broadcast by public broadcaster SVT, the King also states that Sweden's management of the pandemic has failed.	https://www.thelocal.se/20200902/coronavirus-the-latest-news-about-the-outbreak-in-sweden-timeline-part-two
2020-12-17	Testing	Government of Sweden; Swedish Association of Local Authorities and Regions	The Government and the Association of Local Authorities and Regions agree to a program in which the state will finance parts of a program to introduce antigen tests as a complementary tool in testing besides the already established PCR tests. The program aims to introduce more testing of healthcare and care personnel.	https://www.regeringen.se/pressmeddelanden/2020/12/staten-och-skr-overens-om-snabbtester/	https://www.svt.se/nyheter/inrikes/personal-inom-varden-och-aldreomsorgen-ska-snabbtestas
2020-12-17	Risk groups; Evidence; Recommendations	Swedish Public Health Agency	The Public Health Agency reinforces and repeats its recommendations that pregnant people take additional precautions in relation to the COVID-19 pandemic. New evidence has highlighted the additional risks of severe illness experienced by pregnant people. According to new evidence, illness in COVID-19 could lead to an increased risk of premature birth and other serious complications for pregnant p…	https://www.krisinformation.se/en/news/2020/december/pregnant-women-are-urged-to-take-extra-care-in-order-to-not-become-ill-with-covid-19
2020-12-18	Regulation; Restrictions; Face masks	Government of Sweden; Swedish Public Health Agency	The Government announce new measures to limit the spread of COVID-19. The Government is tightening a number of restrictions ahead of the Christmas and the New Year holidays. Most restrictions will apply from December 24 to January 24 The new measures include recommendations that face masks be used on public transport during rush hour. Other measures include limiting parties served at restaurants …	https://www.regeringen.se/artiklar/2020/12/ytterligare-nationella-restriktioner-for-att-hejda-smittspridning/	https://www.krisinformation.se/en/news/2020/december/tightening-restrictions-before-the-christmas-weekend	https://www.regeringen.se/pressmeddelanden/2020/12/rekommendation-om-fjarr--eller-distansundervisning-i-gymnasieskolan-forlangs/	https://www.folkhalsomyndigheten.se/nyheter-och-press/nyhetsarkiv/2020/december/ytterligare-atgarder-for-att-bromsa-smitta-och-skydda-halsa/	https://www.thelocal.se/20201218/swedish-prime-minister-stefan-lofven-press-conference-coronavirus?utm_source=piano&utm_medium=email&utm_campaign=213&tpcc=newsletter_members&pnespid=hLlzr.wFHVCNE7t53RtQS1hOtDJj0W4Iqjitnno
2020-12-18	Recommendations; Travel	Swedish Transport Agency	The Transport Agency issue a statement encouraging all motorists to take precautions and maintain a safe distance so that to minimize the risk of accidents on the busy Christmas roads. By making small efforts everyone can contribute to reducing the burden of traffic accidents on already strained healthcare resources, the agency states in a press release.	https://www.trafikverket.se/om-oss/pressrum/pressmeddelanden/Nationellt/2020/2020-12/hall-avstandet-i-jul--aven-pa-vagarna/
2020-12-21	Economic policy; Research policy	Government of Sweden	The Government announces a research and innovation bill that outlines the direction of Sweden’s research policy over the next four years. According to the bill, resources to research will increase considerably already next year with an aim to tackle major societal challenges and safeguard freedom of research. The aim, according to the government, is for Sweden to be one of the world’s foremost re…	https://www.government.se/press-releases/2020/12/considerable-boost-for-swedish-research/
2020-12-21	Travel; Restrictions	Government of Sweden	The Government suspends travel links with the UK for 48 hours and closes its border to Denmark. Minister for Home Affairs Mikael Damberg states in a press briefing that the government does not want to take any chances over the new strain of COVID-19 detected in Britain and Denmark. Swedes who have returned from the UK since December the 12 are instructed to get themselves tested for COVID-19. The…	https://sverigesradio.se/artikel/7632057	https://www.regeringen.se/pressmeddelanden/2020/12/inreseforbud-till-sverige-fran-storbritannien-och-danmark/
2020-12-21	Politics; Corona commission; Controversy	Political opposition; Government of Sweden	Reports that staff at the Ministry of Social Affairs have tried to access the Corona Commission's report (published earlier December 2020) leads the Christian Democrats to report the Minister of Health and Social Affairs, Lena Hallengren, to parliament's Constitutional Committee. The Christian Democrats argue that Lena Hallengren's actions and how the government has dealt with the independence of…	https://sverigesradio.se/artikel/7631365
2020-12-21	Restrictions; Businesses; Controversy	Swedish Public Health Agency; Swedish Trade Federation	Despite the Public Health Agency's calls for cancellations of crowd attracting events such as the annual Christmas sale, businesses will not cancel the traditional sales between Christmas and New Years. This is according to a statement made by the Swedish Trade Federation. The guidelines and requests that the government has implemented are far from sufficient, says head of business policy Mats He…	https://sverigesradio.se/artikel/7631646
2020-12-21	Vaccines	European Medicines Agency; European Council and Commission; Swedish Medical Products Agency	Following a review by the European Medicines Agency, the EU Commission greenlights Comirnaty - the Pfizer/BioNTech COVID-19 vaccine for use across the European Union. "Together with the other EU Member States, we have concluded that the benefits of the vaccine outweigh any possible risks involved. The fact that there will soon be an approved vaccine in the European market is an important piece of…	https://www.lakemedelsverket.se/sv/nyheter/coronavaccinet-comirnaty-godkant-i-eu	https://www.krisinformation.se/en/news/2020/december/ema-recommends-approval-of-covid-19-vaccine
2020-12-22	Vaccines	Government of Sweden	The Government announces that vaccination against COVID-19 will begin December 27, 2020 when vaccinations are to be offered in retirement homes across the country. The first shipment, with 9750 doses, will be distributed to all regions of the country. "The goal is for everyone over the age of 18 and everyone under the age of 18 who is in a risk group to have been offered a vaccine during the firs…	https://www.krisinformation.se/en/news/2020/december/vaccination-27-december
2020-12-22	Restrictions; Recommendations	Government of Sweden	The Government instructs all its agencies to ensure that that all agency personnel who's work does not require them to be physically present on premises can work from home. The instruction is to send personnel home between January 24, 2021 (when the recently introduced recommendation that all government workplaces ensure that as many staff as possible work from home ends) and July 1, 2021.	https://www.regeringen.se/pressmeddelanden/2020/12/uppdrag-till-myndigheterna-for-att-fler-ska-arbeta-hemma/	https://www.regeringen.se/regeringsuppdrag/2020/12/uppdrag-att-vidta-ytterligare-atgarder-for-att-oka-andelen-anstallda-som-arbetar-hemifran/
2020-12-22	Regulation	Government of Sweden	The Government announces a committee to review potential alterations to the Swedish that would allow the government extended abilities to act in the event of peace time crises. The Government also announces a probe to look into drafting a new 'elderly care law' to address failures in Sweden's elderly care sector highlighted in the Corona Commissions December report.	https://sverigesradio.se/artikel/7632955	https://www.dn.se/sverige/regeringen-soker-okad-handlingsfrihet-i-kris-vill-andra-i-grundlagen/
2020-12-22	Regulation	Government of Sweden; Swedish Parliament	The Government is drafting a temporary "pandemic law" that would grant it additional powers to close businesses and regulate opening hours. The bill was originally planned to be enacted by spring but has now been fast-tracked and will be put to Parliament in January, 2021.	https://www.thelocal.se/20201222/swedish-pm-stefan-lfven-coronavirus-strategy-is-in-essence-unchanged?utm_source=piano&utm_medium=onsite&utm_campaign=71&tpcc=se-latest
2020-12-22	Recommendations	Swedish Public Health Agency	The Public Health Agency has updated its recommendations to busines owners. The updated version more clearly describe how businesses should determine a maximum number of patrons to be allowed on premises at any given time. From December 23, new recommendations will apply to shops, shopping centers and fitness centers. The updated recommendations mean that further efforts must be made to reduce co…	https://www.krisinformation.se/en/news/2020/december/advice-to-businesses
2020-12-22	Restrictions	Swedish Public Health Agency	The Public Health Agency follows through on policies outlined December 18 and issues new restrictions that limits the size of parties allowed at the same table in restaurants, bars, and cafes to four people.	https://www.folkhalsomyndigheten.se/nyheter-och-press/nyhetsarkiv/2020/december/skarpta-foreskrifter-och-allmanna-rad-till-serveringsstallen/
2020-12-22	Restrictions; Travel; Variants	Government of Sweden	Sweden’s entry ban on people travelling from the UK comes into effect and bars entry to travelers from the UK arriving in Sweden by air, boat, or car. The ban on entry from the UK is set to last a month. There is also a separate ban on all UK-Sweden flights over concerns of a new COVID-19 strain. Sweden also imposes an entry ban on people travelling from Denmark.	https://www.thelocal.se/20200902/coronavirus-the-latest-news-about-the-outbreak-in-sweden-timeline-part-two/#sminet
2020-12-22	Policy; Travel	Government of Sweden	Despite a number of new restrictions and border closures, Sweden has not change strategy in terms of how it seeks to manage the COVID-19 pandemic, PM Stefan Löfven tells public broadcaster SVT. Instead, Sweden continues to seek to minimize the spread of COVID-19 and to ensure that health care is not overextended.	https://www.thelocal.se/20201222/swedish-pm-stefan-lfven-coronavirus-strategy-is-in-essence-unchanged	https://www.svt.se/nyheter/inrikes/mats-knutson-intervjuar-statsminister-stefan-lofven-s
2020-12-22	Policy; Cultural policy	Government of Sweden	The Government launces an inquiry into how the cultural sector is to be "restarted" at the end of the COVID-19 pandemic. The former cultural attaché to Washington, Linda Zachrisson, will head the inquiry that is to assess how the government may support the cultural sector to "restart, recover, and develop" whence the pandemic begins to ease off. The inquiry is also to review how other countries h…	https://www.regeringen.se/pressmeddelanden/2020/12/regeringen-tillsatter-utredning-for-kulturens-aterstart/
2020-12-22	Economic policy	Government of Sweden	The Government announces that it extends its program for turnover baser support for sole traders until the end of February, 2021.	https://www.government.se/press-releases/2020/12/turnover-based-support-for-sole-traders-and-turn-over-based-support-for-trading-partnerships-extended-for-the-period-january-and-february-2021/
2020-12-23	Restrictions; Policy; Travel	Government of Sweden	The Government makes changes to its entry ban into Sweden from the United Kingdom and Denmark, extending the ban on inbound flights from the UK while relaxing entry rules. Anyone who lives or works in Sweden, or seeks to return due to a family emergency is now allowed to return to Sweden from the UK. All other individuals are barred from entering Sweden from the UK until 21 January. Direct passen…	https://www.government.se/press-releases/2020/12/ban-on-flights-from-united-kingdom-extended/	https://www.government.se/press-releases/2020/12/changes-to-the-ban-on-entry-when-travelling-to-sweden-from-the-united-kingdom-and-denmark/	https://www.government.se/press-releases/2020/12/ban-on-entry-into-sweden-from-the-united-kingdom-and-denmark/	https://sverigesradio.se/artikel/7633844
2020-12-23	Vaccines; Data	Swedish Public Health Agency	The Public Health Agency announces that the national vaccination register will be opened for registrations of COVID-19 vaccinations by January 1, 2021.	https://www.folkhalsomyndigheten.se/nyheter-och-press/nyhetsarkiv/2020/december/registret-oppnar-for-covid-19-vaccinationer-den-1-januari-2021/
2020-12-23	Restrictions; Recommendations	Swedish Public Health Agency; Swedish Trade Federation	Starting from this day, shops, malls, gyms, and similar businesses have to limit the number of patrons on their premises. The new restrictions has been developed by the Public Health Agency in collaboration with the Swedish Trade Association.	https://www.folkhalsomyndigheten.se/nyheter-och-press/nyhetsarkiv/2020/december/rekommendationer-for-minskad-risk-for-smittspridning-i-handeln/
2020-12-23	Politics; Pandemic law	Swedish Parliament	The Speaker announces that Parliament will convene in the first week of January to process the Government's so-called Corona Act.	https://www.riksdagen.se/sv/press/pressmeddelanden/2020/dec/23/riksdagen-kallas-in-for-att-behandla-pandemilag/
2020-12-24	Policy; Restrictions	Government of Sweden	The prohibition on alcohol sales after 8pm and before 11am comes into force.	https://www.regeringen.se/pressmeddelanden/2020/12/skarpt-alkoholforbud-trader-i-kraft-pa-julafton/
2020-12-26	Epidemiology; Variants	Swedish Public Health Agency	Sweden registers its first case of the so-called British variant. The person who tested positive travelled from the UK to Sörmland for a visit over Christmas. In order to reduce the risk of transmission of the variant - which is thought to be more contagious, albeit without sufficient evidence to confirm it - the Public Health Agency urges all incoming travelers who have been in the UK in the per…	https://www.folkhalsomyndigheten.se/nyheter-och-press/nyhetsarkiv/2020/december/den-brittiska-virusvarianten-pavisad-i-sverige/	https://www.krisinformation.se/en/news/2020/december/the-british-variant-of-covid-19-has-been-identified-in-sweden	https://www.thelocal.se/20201226/sweden-detects-first-case-of-infectious-british-covid-variant
2020-12-27	Vaccines; Vaccination; Notable cases	Media; Elderly care patients	Elderly care home resident, Gun-Britt Johnsson, 91, from Mjölby became the first person in Sweden to be vaccinated against COVID-19. After receiving a dose of the Pfizer-BioNTech Gun-Britt tells public broadcaster SR: "I feel fine and it didn't hurt." Sweden's vaccination program is designed around a Public Health Agency recommendation that the most vulnerable (i.e., the often very old and frail …	https://sverigesradio.se/artikel/7635472
2020-12-27	Controversy	Media; Government of Sweden	Media reports that the Minister for Justice and Migration, Morgan Johansson, visited a shopping center in Lund during the post-Christmas sales sparks controversy. Prime Minister Stefan Löfven tells public broadcaster that Johansson's shopping trip had been "careless".	https://sverigesradio.se/artikel/7635548
2020-12-28	Policy	Government of Sweden; Council of Legislation	The Government's proposed Corona Act is sent to the Council on Legislation for review by the council's body of present and previous supreme court judges.	https://www.regeringen.se/pressmeddelanden/2020/12/forslag-pa-tillfallig-pandemilag-for-covid-19-skickas-till-lagradet/
2020-12-29	Controversy	Media; Government of Sweden	Prime Minister Stefan Löfven faces criticism after media reports that he was seen at a mall in central Stockholm December 20, 2020. According to the Prime Minister's offices, Löfven had visited the mall to taken care of some Christmas errands - including purchasing spare parts to a trimmer and a Christmas present to his wife. Löfven now faces criticism for failing to live up to his own urgings th…	https://www.dn.se/sverige/lofven-i-butik-aven-dagen-fore-julafton-sokte-reservdelar-till-rakapparat/	https://www.thelocal.se/20201229/swedish-prime-minister-stefan-lfven-faces-criticism-over-pre-christmas-shopping-centre-visit?utm_source=piano&utm_medium=email&utm_campaign=213&tpcc=newsletter_members&pnespid=ke1zqKFfVgyNmjD0NRbXpN9Vj87pFDpxYC3oKos
2020-12-30	Travel; Restrictions	Government of Sweden	The Government announces that as of January 1st require non-Swedish nationals travelling from the UK must be able to show a negative COVID-19 test before they are allowed to enter the country. The test may not be older than 72 hours. Swedish citizens can't be legally prevented from entering the country and will be exempt from this rule, said Minister for Home Affairs Mikael Damberg as he announce…	https://www.government.se/press-releases/2020/12/negative-covid-19-test-result-required-for-entry-into-sweden-from-uk/	https://www.regeringen.se/pressmeddelanden/2020/12/negativt-testsvar-for-covid-19-kravs-for-inresor-till-sverige-fran-storbritannien/	https://www.thelocal.se/20201230/sweden-to-require-uk-travellers-to-show-negative-coronavirus-test
2020-12-30	Face masks; Recommendations	Swedish Public Health Agency	The Public Health Agency releases guidelines regarding the new recommendation that face masks be worn on public transport lacking reserved seating and during rush hour. The guidelines state that face masks should be worn on week days between 7-9am and 4-6pm. The new recommendation will comes into force January 7 and applies to people born 2004 and earlier. Passengers will be responsible for bring…	https://www.folkhalsomyndigheten.se/nyheter-och-press/nyhetsarkiv/2020/december/munskydd-i-kollektivtrafiken-fran-den-7-januari/	https://www.krisinformation.se/en/news/2020/december/masks-in-public-transport-from-7-january	https://www.thelocal.se/20201230/this-is-swedens-new-face-mask-recommendation	https://www.thelocal.se/20201231/sweden-recommends-masks-during-rush-hour-as-coronavirus-deaths-hit-record?utm_source=piano&utm_medium=email&utm_campaign=213&tpcc=newsletter_members&pnespid=0.gzpKNCVgWNZJPhRahvRgkgsw.pQ5t_IGarIyY
2021-01-02	Vaccination; Controversy	Regional authorities; Unions; Critics	Voices are being raised to have the vaccination strategy revised to see certain healthcare staff be inoculated among those to first be vaccinated. Sahlgrenska University Hospital in Gothenburg and the Skåne branch of the health care workers union the Swedish Association for Health Care Professionals are among the organizations arguing that certain health care professionals should be inoculated fi…	https://www.dn.se/sverige/tegnell-vill-inte-andra-vaccinstrategin-trots-kritik-fran-varden/
2021-01-02	Controversy; Travel	Media; Swedish Civil Contingencies Agency	The Director-General of the of Civil Contingencies Agency faces criticism for having traveled to the Spanish Canary Island over Christmas and New Years. The Director-General defends his travels saying that he travelled to see a daughter who lives in the area and that as he had cancelled many such trips over the course of 2020, this trip was necessary. Swedish authorities do not prohibit internati…	https://www.expressen.se/nyheter/dan-eliasson-forsvarar-beslutet-att-aka-till-las-palmas-nodvandig/	https://www.thelocal.se/20210104/today-in-sweden-a-round-up-of-the-latest-news-on-monday-20210104
2021-01-02	Epidemiology; Variants	Swedish Public Health Agency	The Public Health Agency reports that additional cases of people infected with the so-called British and South African variants have been identified. The agency urges all recent travelers from Great Britain or South Africa to Sweden to stay at home for a minimum of seven days, to avoid contact with others as far as possible, and to be tested as soon as possible after arrival (with follow-up tests…	https://www.folkhalsomyndigheten.se/nyheter-och-press/nyhetsarkiv/2021/januari/nya-fall-konstaterade-av-de-brittiska-och-sydafrikanska-virusvarianterna/		https://www.folkhalsomyndigheten.se/the-public-health-agency-of-sweden/communicable-disease-control/covid-19/if-you-are-planning-to-travel/recommendations-for-those-travelling-or-who-have-travelled-to-sweden-from-the-united-kingdom/
2021-01-04	Policy	Government of Sweden; Swedish Parliament	The Government puts the proposed "Corona Act" before Parliament.	https://www.regeringen.se/pressmeddelanden/2021/01/tillfallig-pandemilag-ger-fler-befogenheter-for-atgarder-om-smittskydd/
2021-01-04	Policy; Vaccines	Government of Sweden; Swedish Innovation Agency	The Government tasks the Innovation Agency (Vinnova) to investigate Sweden's capabilities to produce vaccines and other biological drugs and to compare Swedish production capacity to that of other countries. The results of the inquiry is to be published by April 5, 2021.	https://www.regeringen.se/regeringsuppdrag/2021/01/uppdrag-att-analysera-sveriges-innovations--och-produktionskapacitet-for-vaccin-och-andra-biologiska-lakemedel/
2021-01-05	Controversy; Travel	Media; Swedish Civil Contingencies Agency; Government of Sweden	Public broadcaster SR reports that recent polls show that the public's confidence in Civil Contingencies Agency Director-General, Dan Eliasson, has plummeted following the reports of him having traveled to Spanish Canary Islands over Christmas and New Years. The polls also shows low confidence in Prime Minister Stefan Löfven following reports that he visited a shopping center in the lead up to Ch…	https://sverigesradio.se/artikel/7639881
2021-01-06	Controversy; Travel	Political opposition; Media; Swedish Civil Contingencies Agency	The leader of the opposition, Ulf Kristersson (the Moderate Party), calls for the resignation of the Director-General of the Civil Contingencies Agency over his travels to the Spanish Canary Islands.	https://www.dn.se/sverige/ulf-kristersson-m-dan-eliasson-bor-avga/	https://www.thelocal.se/20210106/swedish-opposition-calls-for-crisis-chief-to-resign-over-christmas-trip
2021-01-06	Vaccines	European Medicines Agency; European Council and Commission	The European Medicines Agency (EMA) recommends that the European Commission approves Moderna's COVID-19 vaccine. EMA's evaluation of the vaccine has shown that it meets the EU's requirements for safety, efficacy, quality and manufacturing. This is the second COVID-19 vaccine to be approved by the European Commission.	https://www.krisinformation.se/en/news/2021/january/modernas-vaccine-approved-in-the-eu
2021-01-06	Controversy; Epidemiology; Schools; Critics	Critics	The "Group of 22" (De 22 Forskarna) who criticized the Public Health Agency's management of the pandemic in the spring publishes a new letter to the editor warning against opening schools following the Christmas break. Writing on DN Debat, the group - which has now grown to include 30 researchers - argue that contrary to what the government and the Public Health Agency claim, children do contribu…	https://etidning.dn.se/2357/Dagens-Nyheter/366065/2021-01-06/17917633/Att-oppna-skolorna-i-januari-ar-att-ta-mycket-stora-risker
2021-01-06	Controversy; Travel	Swedish Civil Contingencies Agency	Dan Eliasson, Director-General of the Civil Contingencies Agency issues a press release stating that he will resign.	https://www.msb.se/sv/aktuellt/nyheter/2021/dan-eliasson-begar-att-fa-lamna-uppdraget-som-generaldirektor-for-msb/
2021-01-07	Schools; Recommendations	Swedish Public Health Agency	The Public Health Agency recommends that schools for children aged 16 to 18 maintain remote classes in face of continued spread of COVID-19. Meanwhile, the Government decides to enable schools for children aged 13-16 to move classes online if deemed necessary. However, before classes for 13-16-year old are moved online, educators are to have reviewed all other possibilities from preventing the sp…	https://www.regeringen.se/pressmeddelanden/2021/01/hogstadieskolor-far-mojlighet-till-fjarr--eller-distansundervisning-for-att-undvika-trangsel-och-minska-smittspridningen/	https://www.krisinformation.se/en/news/2021/january/upper-secondary-schools-continue-with-distance-learning	https://www.regeringen.se/informationsmaterial/2021/01/en-planerad-andring-i-forordning-2020115/	https://www.folkhalsomyndigheten.se/nyheter-och-press/nyhetsarkiv/2021/januari/gymnasieskolan-fortsatter-med-distansundervisning/	https://sverigesradio.se/artikel/7641602
2021-01-07	Controversy	Government of Sweden; Swedish Civil Contingencies Agency	The Government appoints a new temporary director to the Civil Contingencies Agency. Camilla Asp will be replacing Dan Eliasson who resigned following controversy over him having travelled to the Canary Islands over Christmas and New Years.	https://www.regeringen.se/pressmeddelanden/2021/01/camilla-asp-utses-till-overdirektor-och-vikarierande-generaldirektor-for-myndigheten-for-samhallsskydd-och-beredskap/
2021-01-08	Sequencing	WHO	The WHO publish guidelines for laboratories on maximizing the impact of SARS-CoV-2 sequencing in the future. As more countries move to implement sequencing programs, emerging pathogens and their interactions with humans and animals can be better understood, opening new paradigms in epidemic and pandemic prevention and control, the organization states.	https://apps.who.int/iris/handle/10665/338480
2021-01-08	Policy; Politics	Swedish Parliament; Government of Sweden	The Parliament approves the Government's "Corona Act" granting the government power to close certain businesses or to limit the number of visitors and opening hours. The temporary law will take effect 10 January and expire at the end of September 2021. The Minister for Health and Social Affairs, Lena Hallengren comments on the Riksdag's decision, telling English speaking newspaper The Local that:…	https://www.riksdagen.se/sv/dokument-lagar/arende/betankande/en-tillfallig-covid-19-lag_H801SoU23	https://www.krisinformation.se/en/news/2021/january/parliament-says-yes-to-new-pandemic-law	https://www.thelocal.se/20210108/sweden-new-pandemic-law-coronavirus
2021-01-08	Policy; Restrictions	Swedish Public Health Agency; County Administrative Boards	The Public Health Agency introduces new restrictions following the new mandate provided with the help of the new pandemic law. Starting January 10, shops, shopping centers, gyms and bathhouses must calculate a maximum number of visitors so that each person gets ten square meters. In addition, the maximum limit of eight participants will also apply to private events in public or association premis…	https://www.folkhalsomyndigheten.se/nyheter-och-press/nyhetsarkiv/2021/januari/butiker-gym-och-kopcentrum-maste-begransa-antalet-besokare/	https://www.krisinformation.se/en/news/2021/january/new-restrictions-for-shops-and-gyms	https://www.regeringen.se/pressmeddelanden/2021/01/nya-regler-infors-for-gym--och-sportanlaggningar-badhus-handelsplatser-och-platser-for-privata-sammankomster/	https://www.thelocal.se/20210108/public-health-agency-chief-legally-binding-coronavirus-measures-more-straightforward-than-recommendations-in-shops-gyms
2021-01-08	Recommendations; Restrictions; Youth sports	Swedish Public Health Agency; Local authorities	The Public Health Agency asks municipalities to consider opening up outdoor venues for youth sports in order to limit the negative effects to children's health. A recommendation that municipalities close down public venues such as sporting facilities until January 24 has been in place since December 18 and the agency now wishes municipalities to adapt closures to ensure that children and youths a…	https://www.folkhalsomyndigheten.se/nyheter-och-press/nyhetsarkiv/2021/januari/butiker-gym-och-kopcentrum-maste-begransa-antalet-besokare/
2021-01-09	Schools; Recommendations	Government of Sweden	The Government introduces policies that allow secondary schools (ages 13 to 16) to move classes to distance learning in accordance with the Public Health Agency's recommendation issued January 7, 2021. The principal of the school must first ensure that other measures to avoid congestion are exhausted before distance education can be considered.	https://www.regeringen.se/pressmeddelanden/2021/01/hogstadieskolor-far-mojlighet-till-fjarr--eller-distansundervisning-for-att-undvika-trangsel-och-minska-smittspridningen/	https://www.krisinformation.se/en/news/2021/january/distance-education-possible-in-high-schools
2021-01-11	Vaccination; Health workers	WHO	The Director General of the WHO calls for a worldwide commitment to ensure vaccination for health workers and those at high-risk of severe COVID-19 in all countries gets underway in the first 100 days of 2021.	https://www.who.int/director-general/speeches/detail/who-director-general-s-opening-remarks-at-the-media-briefing-on-covid-19-11-january-2021
2021-01-11	Policy; Long-COVID	Government of Sweden	The Government together with the Centre Liberal parties announces policies appropriating SEK 50 million for research on long-COVID.	https://www.regeringen.se/pressmeddelanden/2021/01/regeringen-satsar-50-miljoner-kronor-pa-forskning-om-langtidscovid/	https://sverigesradio.se/artikel/7643567
2021-01-11	Healthcare	Media; Regional authorities	Public broadcaster SR reports that hospitals across Sweden are forced to postpone urgent surgeries to make room for COVID-19 patients. According to a survey conducted by the broadcaster, each of the Sweden's 21 regional healthcare authorities reports experiencing a "strained" or "very strained" situation, with the regions of Jönköping and Uppsala telling SR that they were having to postpone urgen…	https://sverigesradio.se/artikel/7642729
2021-01-12	Economic policy	Government of Sweden	The Government announces that small businesses that have suffered financially during the pandemic will receive more financial support than previously announced as businesses will now be able to apply for financial support amounting to 90% of their fixed costs during December, 2020 to February, 2021.	https://www.regeringen.se/pressmeddelanden/2021/01/omstallningsstodet-forstarks-for-sma-foretag/
2021-01-12	Vaccines; Recommendations	Swedish Public Health Agency; Regional authorities	The Public Health Agency's COVID-19 vaccine database comes online. According to the agency's data, about 80 000 vaccine doses had been administered by January 10. Moreover, the Public Health Agency encourages the regions not to store vaccines doses but to use them as they come in. Reports say that regions have been saving doses to ensure that they who have received one dose will be guaranteed the…	https://www.folkhalsomyndigheten.se/nyheter-och-press/nyhetsarkiv/2021/januari/uppdaterad-statistik-om-vaccinationer-mot-covid-19/	https://www.thelocal.se/20210112/sweden-has-vaccinated-almost-80000-people-against-the-coronavirus
2021-01-12	Healthcare; Treatment; Intensive care	Media; Regional authorities; Healthcare providers	Public broadcaster SR reports that the regional healthcare systems have been able to place fewer patients in intensive care during the fall compared to during spring. According to a survey conducted by the broadcaster, regions have found ways to treat COVID-19 patients in general care instead of intensive care. Nevertheless, 14 regions still say their intensive care units are under just as much p…	https://sverigesradio.se/artikel/7644972
2021-01-13	Economic policy	Government of Sweden	The Government announces revisions to its policies aimed at helping sole traders bridge the financial impact of the COVID-19 pandemic. The revisions concern the turnover-based support for sole traders introduced in November, 2020. Under the current regulations, this turnover-based support for sole traders covers March–July 2020. The government now announce that the level of support for November 2…	https://www.government.se/press-releases/2021/01/enhanced-turnover-based-support-for-sole-traders-and-turnover-based-support-for-trading-partnerships/
2021-01-13	Vaccines; Liability	Regional authorities	While doses of Moderna's COVID-19 Vaccine Moderna will arrive in Sweden in the coming days, two healthcare regions state that they will no be using the Moderna vaccine (COVID-19 Vaccine Moderna) since it is not covered by Sweden's official medical insurance system. Fearing liability for any damages, regions Dalarna and Västra Götaland will not use the vaccine in the first stages of the campaign.	https://sverigesradio.se/artikel/7645973
2021-01-14	Vaccines; Liability	Government of Sweden; Swedish Legal, Financial and Administrative Services Agency; Swedish Pharmaceutical Industry Insurance Company	The Government authorizes the Legal, Financial and Administrative Services Agency to enter into an agreement with the Swedish Pharmaceutical Industry Insurance Company (IFF Services AB) that administrates the Swedish Pharmaceutical Insurance (an insurance that covers any damages resulting in treatment involving prescribed drugs, drugs used at Swedish hospitals, or drugs purchased at approved phar…	https://www.regeringen.se/pressmeddelanden/2021/01/staten-tecknar-overenskommelse-om-skador-till-foljd-av-vaccinering-mot-covid-19/	https://lff.se/a-unique-type-of-insurance/for-patients/
2021-01-14	Travel; Restrictions	Government of Sweden	The Government announces amendments to the temporary ban on entry into Sweden. The amendments concern the exemption for residents of a certain specified non-EU country and is in line with the Council of the European Union’s latest recommendation to EU Member States. As a result of today’s decision, residents of Uruguay are no longer exempted from the entry ban.	https://www.government.se/press-releases/2021/01/amendments-to-the-exemption-from-the-entry-ban-for-residents-of-uruguay/
2021-01-14	Travel; Restrictions	Government of Sweden	The Government extends its ban on travels from Denmark and the UK. The ban was introduced in late 2020 to limit the influx of new variants of SARS-CoV-2. While the ban is extended, the government adds new exception for children travelling to visit a parent living in Sweden on or the Danish Baltic Sea island of Bornholm. The reason for the exception is said to be a desire to prevent undue harm to …	https://www.regeringen.se/pressmeddelanden/2021/01/vissa-andringar-i-inreseforbuden-fran-storbritannien-och-danmark/	https://www.government.se/press-releases/2021/01/certain-amendments-to-the-ban-on-entry-from-the-uk-and-denmark/
2021-01-14	Restrictions; Restaurants	Government of Sweden	The Government extends the prohibition on alcohol sales at restaurants and bars after 8pm.	https://www.regeringen.se/pressmeddelanden/2021/01/alkoholforbudet-fran-klockan-20-forlangs/	https://www.krisinformation.se/en/news/2021/january/the-government-ban-on-serving-alcohol-after-20-pm-extends
2021-01-14	Policy; Regulation; Restrictions; County Administrative Boards	County Administrative Boards; Media	Public broadcaster SR reports that while the County Administrative Boards (CABs) have been tasked with carrying out inspections of businesses and organizations that fall under the new Corona Act, at least 11 CABs have not undertaken any inspections in the six days following the Parliament's approval of the act (January 8). According to the act, CABs are responsible for ensuring that organizations…	https://sverigesradio.se/artikel/fa-lansstyrelser-har-kontrollerat-trangseln
2021-01-14	Labor markets; Unemployment	Swedish Employment Agency	The Employment Agency reports that the average number of unemployed people in Sweden during 2020 was the highest since 1997. The annual average of people registered with the agency as unemployed in 2020 was 437 000. According to a Employment Agency press release, the pandemic amplified an already existing trend of economic slow-down and has accelerated structural transformations in the Swedish ec…	https://arbetsformedlingen.se/om-oss/press/pressmeddelanden?id=761E484DE64E1980
2021-01-14	Vaccination	Regional Authorities; Swedish Association of Local Authorities and Regions; Swedish Public Health Agency	Supply concerns has led some regions to stockpile the Pfizer-BioNTech COVID-19 vaccine in order to make sure that everyone inoculated with the Pfizer-BioNTech jab can receive a second dose as well. However, the Association of Local Authorities and Regions - following concerns from the Public Health Agency - now encourages all regions to use every dose as soon as they are delivered as vaccines are…	https://sverigesradio.se/artikel/7645742
2021-01-15	Vaccines	WHO	The WHO hosts a global R&D forum on knowledge gaps and research priorities for vaccines against SARS-CoV-2. The meeting concluded with agreement to establish a WHO-hosted platform for global sharing and coordination of emerging vaccine research information on efficacy and safety.	https://www.who.int/news/item/16-01-2021-scientists-tackle-vaccine-safety-efficacy-and-access-at-global-r-d-forum
2021-01-15	Vaccination; Notable cases	The Swedish Royal Court	The Royal Court announces that Sweden's head of state, King Carl XVI Gustaf (aged 74) and Queen Silvia (aged 77) have received their first doses of vaccines against COVID-19.	https://www.thelocal.se/20210115/king-and-queen-of-sweden-receive-covid-19-vaccine
2021-01-15	Vaccination; Controversy	Unions; Media; Swedish Public Health Agency	Swedish workers trade union confederation, LO, demands that workers who meet people in their jobs, e.g., childcare workers, should be prioritized for vaccination. "The corona strategy has so far been adapted far too much to a middle class that can work from home," LO's chairperson Susanna Gideonsson tell public broadcaster SR. According to SR, the Public Health Agency does not see any reason to r…	https://sverigesradio.se/artikel/7647663
2021-01-15	Epidemiology; Counting; Excess mortality	Media; Statistics Sweden	Media reports that the preliminary excess mortality rate in Sweden for 2020 of 6,500 additional deaths compared to an average year. Statistics Sweden population statistician Linus Garp tells public broadcaster SR that "there's no doubt at all" that the excess mortality rate can be linked to the pandemic. Excess mortality was not evenly distributed across the country and Stockholm region saw the h…	https://sverigesradio.se/artikel/7647392	https://www.scb.se/hitta-statistik/artiklar/2021/overdodlighet-i-europa-under-2020/	https://www.dn.se/sverige/overdodligheten-i-sverige-pa-knappt-8-procent-for-2020/	https://www.folkhalsomyndigheten.se/contentassets/97572ae468db4bf2ae3ff6bf68ea95e5/overdodlighet-dodlighet-covid-19-sverige.pdf
2021-01-15	Vaccination	Vaccine manufacturer	Pfizer notifies Sweden together with the rest of the EU that they will receive fewer doses of vaccines than ordered as the company will need to reduce production for a couple of weeks while it ramps up production capacity to meet demand.	http://www.folkhalsomyndigheten.se/nyheter-och-press/nyhetsarkiv/2021/januari/sverige-far-farre-vaccindoser-an-utlovat/
2021-01-18	Epidemiology; Recommendations	Media	Media reports that Sweden has hardly seen any cases of common seasonal illnesses such as influenza or norovirus (winter vomiting bug) this season and this is believed to be a consequence of the restrictions and recommendations in place to curb the spread of COVID-19.	https://www.thelocal.se/20210118/today-in-sweden-a-round-up-of-the-latest-news-on-monday-20210118
2021-01-18	Testing	Regional authorities; Denmark	Skåne region announces that commuters travelling from Sweden to Denmark will be offered free antigen (rapid) tests for COVID-19 at the boarder to Denmark. Since January 8, Denmark requires inbound commuters to show a negative COVID-19 test before being allowed to enter the country,	https://www.svt.se/nyheter/lokalt/skane/gratis-snabbtest-for-skaningar-som-arbetspendlar-till-danmark	https://www.thelocal.se/20210118/commuters-to-denmark-offered-free-rapid-covid-tests-at-border
2021-01-18	Work Environment	Media; Swedish Work Environment Authority	Public broadcaster SR reports that the number of reports to the Work Environment Authority of employees having been exposed to COVID-19 at work reach an all time high.	https://sverigesradio.se/artikel/7649133
2021-01-19	Vaccines; Evidence	WHO; Pfizer/BioNTech	The WHO's advisory committee's subcommittee on vaccine safety concludes that there are no reports that suggests unexpected or untoward increase in fatalities in frail, elderly individuals or any unusual characteristics of adverse events following administration of the Pfizer/BioNTech vaccine against COVID-19 wherefore the benefit-risk balance of vaccination against COVID-19 remains favorable.	https://www.who.int/news/item/22-01-2021-gacvs-review-deaths-pfizer-biontech-covid-19-vaccine-bnt162b2
2021-01-20	Recommendations; Teleworking	Media; Telia	Public broadcaster SR reports that teleworking is up and that as many workers are teleworking at the time as during the spring of 2020. This according to anonymized cell phone movement tracking data gathered by telecom company Telia. According to the broadcaster, more workers were teleworking from home in Stockholm and Skåne regions during the week of January 11-17 than at any previous point of t…	https://sverigesradio.se/artikel/7650922
2021-01-20	Vaccines	Media; Elderly care patients	Gun-Britt Johnsson in Mjölby, who was the first person in Sweden to be vaccinated against COVID-19 has now received her second dose according to a local newspaper.	https://corren.se/nyheter/artikel/just-nu-har-gratuleras-gun-britt-av-ministern-efter-andra-dosen/jdm62zvj
2021-01-20	Economic policy	Media	Public broadcaster SR reports that the number of people claiming tax deductions for deductible construction work and domestic services have risen during the pandemic. Construction work deductions (ROT) are up approximately 10 percent to SEK 11 billion and domestic service deductions (RUT) are up 6 percent to SEK 6 billion.	https://sverigesradio.se/artikel/7650464
2021-01-20	Economic policy; Restrictions	Government of Sweden	The Government announces that businesses that cannot operate following a decision of closure under the new Pandemic Act will be eligible to apply for financial support to cover their fixed costs during a closure. Up to 100 per cent of the costs will be reimbursed, up to a maximum of SEK 75 million per business and month. The proposal is based on an agreement between the Government and the Centre …	https://www.government.se/press-releases/2021/01/robust-financial-support-for-businesses-affected-by-closure/
2021-01-21	Restrictions; Recommendations	Government of Sweden; Swedish Public Health Agency	The Government announces that because of the continued spread of COVID-19 in the country, the restrictions put in place at the end of 2020 are to be extended further into 2021. This includes the prohibition on alcohol sales after 8pm and the decision that all state employees whose presence is not essential work from home. Both measures are extended until February 7. The recommendation that school…	https://www.regeringen.se/artiklar/2021/01/forlangningar-av-nationella-restriktioner/	https://www.regeringen.se/pressmeddelanden/2021/01/justerad-rekommendation-om-fjarr--eller-distansundervisning-i-gymnasieskolan/
2021-01-21	Economic policy	Government of Sweden	The Government proposes that the program that extended financial compensation to land lords who reduce rent for certain businesses during the spring of 2020 is reintroduces for the period January to March, 2021. The reintroduction of the program would be temporary and aims at helping businesses in vulnerable, customer-facing sectors that have struggled financially during the COVID-10 pandemic. Th…	https://www.government.se/press-releases/2021/01/government-proposes-new-period-of-state-aid-when-certain-commercial-tenants-receive-a-rent-rebate/
2021-01-22	Vaccines; Transports; Studies	Regional authorities; Swedish Public Health Agency	The storage temperatures for the mRNA vaccines cause some logistical challenges as several regions will halt use of the Moderna COVID-19 vaccine after a shipment was transported in temperatures lower than recommended. According to the Public Health Agency, about 1,000 people have received vaccine doses that were transported at the wrong temperature. The agency does not expect there error to incre…	https://sverigesradio.se/artikel/7653004
2021-01-22	Vaccination; Controversy	Government of Sweden; Swedes Worldwide	Public broadcaster SR reports on controversies arising over expatriate Swede's access to vaccines against COVID-10. Sweden does not cover vaccination for Swedish citizens living abroad in some countries as most Swedish expatriates do not pay tax in Sweden and therefore no longer have full access to the country’s healthcare system. The organization Swedes worldwide believes the decision not to ens…	https://sverigesradio.se/artikel/7652333
2021-01-22	Variants; Testing	Swedish Public Health Agency; European Center for Disease Prevention and Control	The Public Health Agency issue a recommendation that people who have been to Brazil and later travelled to Sweden get tested for COVID-19 and avoid contact with others. The recommendation has come in response to the European Centre for Disease Prevention and Control (ECDC) listing a new virus variant originating in Brazil. A variant originating in the UK and another originating in South Africa ha…	https://www.krisinformation.se/en/news/2021/january/resenarer-fran-brasilien-uppmanas-testa-sig-och-undvika-kontakt-med-andra
2021-01-22	Vaccines	Government of Sweden; Swedish Research Council	The Government tasks the Swedish Research Council (Vetenskapsrådet) to prepare financing for follow up (or stage IV) studies on COVID-19 vaccines. The government announces that it will set aside SEK 100 million for the Research Council to finance such research.	https://www.regeringen.se/pressmeddelanden/2021/01/regeringen-satsar-100-miljoner-kronor-pa-uppfoljningsstudier-av-covid-19-vacciner/
2021-01-23	Variants; Testing	Swedish Public Health Agency	The Public Health Agency urges everyone who travels into Sweden from Norway, or who has recently been in Norway, to get themselves tested for COVID-19 and avoid contact with others. This following reports that Norwegian authorities fear a major outbreak of the new virus variant originating in the UK in the Oslo area.	https://www.krisinformation.se/en/news/2021/january/travellers-from-norway-are-urged-to-get-tested-and-avoid-contact-with-others
2021-01-24	Restrictions; Policy; Travel	Government of Sweden	Sweden closes its boarder with Norway as the country is added to the Swedish travel ban already in place against Denmark. The entry ban takes effect at midnight on the night of Monday 25 January and is valid until February 14, 2021. The Government has also decided that the temporary entry ban from Denmark and the United Kingdom will be extended until February 14, 2021.	https://www.regeringen.se/pressmeddelanden/2021/01/tillfalligt-inreseforbud-fran-norge/	https://www.krisinformation.se/en/news/2021/january/temporary-entry-ban-from-norway	https://www.government.se/press-releases/2021/01/temporary-ban-on-entry-from-norway/
2021-01-25	Vaccines	WHO	The WHO issue recommendations for the use of the Moderna vaccine against COVID-19. The recommendations are developed on the basis of the advice given by the organization's Strategic Advisory Group of Experts (SAGE) on Immunization.	https://www.who.int/publications/i/item/interim-recommendations-for-use-of-the-moderna-mrna-1273-vaccine-against-covid-19
2021-01-26	Policy	Government of Sweden	The Government announces a new budget update (central policies detailed in posts below from the same day) including extensions of expenditures on sick leave benefits, waivers on sick leave qualifying days for the employed and self-employed.	https://www.regeringen.se/rattsliga-dokument/proposition/2021/01/prop.-20202184/
2021-01-26	Policy	Government of Sweden	The Government announces extra financial support for organizations working with vulnerable groups. SEK 40 million is to be allocated to groups working with female and child victims of abuse, with members of the LGBTQ community, and against domestic or honor related violence.	https://www.regeringen.se/artiklar/2021/01/mer-pengar-till-arbetet-med-okad-utsatthet-till-foljd-av-coronapandemin/
2021-01-26	Policy; Restrictions; Oversight	Government of Sweden	The Government announces that they are appropriating SEK 175 million for the County Administrative Boards to finance their work in ensuring that businesses and organizations regulated under the new Corona Act live up to the demands set out by the new legislation.	https://www.regeringen.se/pressmeddelanden/2021/01/175-miljoner-kronor-till-lansstyrelserna-for-okad-tillsyn/
2021-01-26	Policy; Elderly	Government of Sweden	The Government announces that it will increase the public financial support granted to associations for the elderly. Citing the importance of associations for the elderly in combatting isolation during the pandemic, the Government raises its yearly support with SEK 15 million for 2021.	https://www.regeringen.se/pressmeddelanden/2021/01/15-miljoner-kronor-till-sveriges-pensionarsorganisationer-for-att-bryta-aldres-isolering-under-pandemin/
2021-01-26	Policy	Government of Sweden	The Government extends to waver on student income assessments for student financial support (which limit the financial support for students' with significant salaries) citing a continued need for students to work extra inessential sectors and help ease the strain on permanent staff.	https://www.regeringen.se/pressmeddelanden/2021/01/fribeloppet-slopas-till-och-med-30-juni/
2021-01-26	Restrictions; Travel	Government of Sweden	The Ministry of Foreign Affairs decided to extend its advise against non-essential travel to countries outside the EU/EEA/Schengen area until 15 April.	https://sverigesradio.se/artikel/sweden-extends-travel-warning-for-non-eu-countries-until-mid-april	https://www.krisinformation.se/en/news/2021/january/reseavradan-till-lander-utanfor-euees-forlangs
2021-01-26	Controversy; Vaccines	Swedish Public Health Agency; European Council and Commission, Pfizer	The Public Health Agency has paused its payments to Pfizer following pending an EU level decision on how many doses per vial countries are to pay for, state epidemiologist Anders Tegnell tell daily newspaper Dagens Nyheter. While a vial of Pfizer-BioNTech's COVID-19 vaccine is supposed to contain 5 doses, health workers have been able to extract six doses per vial when using a certain type of syr…	https://sverigesradio.se/artikel/sweden-stops-vaccine-payments-until-issue-with-pfizer-doses-is-cleared
2021-01-27	Tests; Rapid testing	Government of Sweden; Regional authorities	The Government announces that it will set aside SEK 1.4 billion for RAPID antigen testing during 2021. The money will be used to partially fund the use of RAPID antigen tests in the regions.	https://www.regeringen.se/pressmeddelanden/2021/01/14-miljarder-kronor-till-snabbtester/
2021-01-28	Controversy	Swedish Public Health Agency; Media	Controversy arise after media reports that Public Health Agency Director-General Johan Carlson was spotted using public transport without wearing a face mask despite his own agency's recommendations. Carlson admits to the event and states that it was an "embarrassing" mistake.	https://www.svt.se/nyheter/lokalt/uppsala/johan-carlson-akte-kollektivtrafik-utan-munskydd	https://www.thelocal.se/20210128/embarrassing-swedens-public-health-chief-used-public-transport-without-a-face-mask
2021-01-28	Travel; Restrictions	Government of Sweden	The Government amends the ban on travels to Sweden from the UK, Denmark, and, Norway. The amendments include an exemption from the entry ban for people who are to receive certain types of care in Sweden.	https://www.government.se/press-releases/2021/01/amendments-to-ban-on-entry-from-united-kingdom-norway-and-denmark/
2021-01-29	Research funding; Long-COVID	Government of Sweden; Swedish Research Council	The Government proposes that SEK 50 million be made available for research on long-COVID and asks the Swedish Research Council to start preparations for awarding and managing these funds.	https://www.regeringen.se/pressmeddelanden/2021/01/vetenskapsradet-far-uppdrag-gallande-forskningssatsning-om-langtidscovid/
2021-01-29	Restrictions; Travel	Swedish Public Health Agency; Government of Sweden	The Public Health Agency askes the Government to introduce a requirement for foreign nationals to show a negative COVID-19 test before entering Sweden. The Agency moreover recommends that all incoming travelers get tested and self-quarantine for a week and that Swedish nationals get themselves tested upon arrival and again after five days.	https://www.folkhalsomyndigheten.se/nyheter-och-press/nyhetsarkiv/2021/januari/forslag-om-negativt-covid-19-test-for-inresa-till-sverige/	https://www.regeringen.se/pressmeddelanden/2021/01/regeringen-skickar-hemstallan-fran-folkhalsomyndigheten-pa-remiss/
2021-01-29	Vaccines	European Council and Commission	The AstraZeneca vaccine (Vaxzevria) gets approval by the European Commission.	https://www.folkhalsomyndigheten.se/nyheter-och-press/nyhetsarkiv/2021/januari/tredje-vaccinet-mot-covid-19-har-godkants/
2021-02-02	Variants	WHO	The WHO reports having gathered nomenclature groups, the Virus Evolution Working Group, and international experts for a meeting to explore a mechanism to develop a standardized nomenclature for SARS-CoV-2 variants. The aim is to introduce a system that will be more easily understood and not be associated with any country or a region where viruses are initially identified.	https://www.who.int/publications/m/item/28th-who-regulatory-update-on-covid-19
2021-02-02	Epidemiology; Variants; Policy	Government of Sweden; Swedish Public Health Agency	The Government tasks the Public Health Agency with increasing national screening for variants of SARS-CoV-2 and to ensure that the screening is representative and includes all regions.	https://www.regeringen.se/pressmeddelanden/2021/02/utokad-overvakning-av-virusvarianter/
2021-02-02	Epidemiology; Variants; Counting	Swedish Public Health Agency	The Public Health Agency announces that analyses of a sample of 2,200 positive COVID-19 test from four regions has identified 250 cases (11%) of the so-called British variant. Samples were drawn from Västra Götaland, Skåne, Gävleborg, and Västmandland and analyzed using genome sequencing. "In Sweden, it's too early to draw any firm conclusions about the spread at regional level. But the fact that…	https://www.folkhalsomyndigheten.se/nyheter-och-press/nyhetsarkiv/2021/februari/stickprov-tyder-pa-okad-spridning-av-den-brittiska-virusvarianten-i-sverige/	https://www.krisinformation.se/en/news/2021/february/signs-of-increased-spread-of--british-virus-variant
2021-02-02	Vaccines; Recommendations	Swedish Public Health Agency	The Public Health Agency of Sweden recommends that the Astra Zeneca vaccine be given primarily to people aged 18 to 64 while people aged 65 and older receive one of the previously approved vaccines from Pfizer/BioNTech or Moderna. The recommendation not to vaccinate people over 65 using the AstraZeneca vaccine is based on a lack of data on vaccine efficiency in elderly populations, says the Publi…	https://www.folkhalsomyndigheten.se/nyheter-och-press/nyhetsarkiv/2021/februari/astra-zenecas-vaccin-rekommenderas-till-personer-under-65-ar/
2021-02-03	Policy; Restrictions; Travel	Government of Sweden; Swedish Public Health Agency	The Government announces that non-Swedish residents travelling to Sweden henceforth are to produce a negative COVID-19 test upon entry into Sweden. The new border restrictions pertain to reducing the risk of spread of new SARS-CoV-2 variants, says government officials. Swedish residents are exempt from the new rule and exemptions and room for adaptation exist also for non-residents working in Swe…	https://www.regeringen.se/pressmeddelanden/2021/02/krav-pa-negativt-covid-19-test-for-inresa-till-sverige/	https://www.government.se/press-releases/2021/02/negative-covid-19-test-required-for-entry-into-sweden/
2021-02-03	Vaccines; Recommendations	Swedish Public Health Agency	The Public Health Agency updates the order of priority in its COVID-19 vaccination program. According to the updated program, everyone over 65 years old will be vaccinated in Phase 2. The plan, which is aimed at informing regions and municipalities in how they should best prioritize vaccines, consists of 4 stages with patients in elderly care or receiving elderly care provisions in their homes (i…	https://www.folkhalsomyndigheten.se/nyheter-och-press/nyhetsarkiv/2021/februari/nya-rekommendationer-om-vilka-som-prioriteras-for-vaccination-mot-covid-19/	https://www.folkhalsomyndigheten.se/publicerat-material/publikationsarkiv/n/nationell-plan-for-vaccination-mot-covid-19-delrapportering-3/	https://www.folkhalsomyndigheten.se/publicerat-material/publikationsarkiv/n/nationell-plan-for-vaccination-mot-covid-delrapport-2/	https://www.folkhalsomyndigheten.se/publicerat-material/publikationsarkiv/n/nationell-plan-for-vaccination-mot-covid-19/
2021-02-04	Economic policy	Government of Sweden	The Government has adopted an ordinance on a government loan to package tour operators to enable them to repay their outstanding debts to travelers. The pandemic has meant that under the Package Tours Act (2018:1217), operators have needed to refund large sums of money to travelers for cancelled or shortened trips in a short space of time; and this regardless of whether they have received corresp…	https://www.government.se/press-releases/2021/02/government-loan-to-package-tour-operators-for-refunds-to-travellers/
2021-02-04	Policy; Vaccine passports; Travel	Government of Sweden; Swedish Agency for Digital Government; Swedish Public Health Agency; Swedish eHealth Agency	The Government has commissioned three agencies to draw up an online vaccination certificate, which the government hopes will be in place by 1 June 2021. Such a certificate may be required upon entry to certain countries, or to attend cultural and sporting events, for example. Work to introduce these digital vaccine "passports" begins as the government assigns the Agency for Digital Government (My…	https://www.regeringen.se/pressmeddelanden/2021/02/vaccinationsintyg-blir-digitala/	https://www.krisinformation.se/en/news/2021/february/sweden-is-making-plans-for-an-online-vaccination-certificate
2021-02-04	Policy; Sick provisions	Government of Sweden	The Government announces that it will extend programs granting financial support to people belonging to risk groups and to parents to children who have suffered severe illness. The government also waives the otherwise mandatory trial of sick provisions on the 180th day sick leave.	https://www.regeringen.se/pressmeddelanden/2021/02/regeringen-beslutar-om-coronarelaterade-atgarder-inom-socialforsakringen/
2021-02-04	Policy; Tele working	Government of Sweden	The Government extends the policy that all governmental employers have all non-essential staff working from home. The intervention is extended to May 31, 2021.	https://www.regeringen.se/regeringsuppdrag/2021/02/forlangd-tid-for-uppdraget-att-vidta-ytterligare-atgarder-for-att-oka-andelen-anstallda-som-arbetar-hemifran/
2021-02-04	Policy; Children	Government of Sweden; Swedish Public Health Agency	Children and youths are to be allowed to continue sports and other activities while non-essential public facilities are closed down for adults, says Minister of Culture Anna Lind as the Government introduce policy excepting children and youths born after 2002 from restrictions closing non-essential public facilities. The Public Health Agency states that the updated policy is important as sports h…	https://www.regeringen.se/pressmeddelanden/2021/02/gymnasieungdomars-fritidsaktiviteter-ska-kunna-halla-oppet/	https://www.folkhalsomyndigheten.se/nyheter-och-press/nyhetsarkiv/2021/februari/organiserade-idrottsaktiviteter-mojliggors-aven-for-gymnasieungdomar/
2021-02-04	Policy; Vaccines	Government of Sweden; Regional authorities, Swedish Association of Local Authorities and Regions	The Government announces the appropriation of SEK 400 million for the regions to use in establishing infrastructure for and carrying out vaccinations against COVID-19. The 400 million is granted on top of the SEK 300 million already paid out to the regions and are part of an agreement between the Government and the Association of Local Authorities and Regions.	https://www.regeringen.se/pressmeddelanden/2021/02/400-miljoner-kronor-till-regionerna-for-vaccination-mot-covid-19/
2021-02-04	Policy; Restrictions	Government of Sweden	The Government extends existing restrictions and recommendations including the prohibition against alcohol sales past 8pm until February 14, 2021.	https://www.regeringen.se/artiklar/2021/02/nationella-restriktioner-forlangs/	https://www.krisinformation.se/en/news/2021/february/alkoholstoppet-forlangs
2021-02-04	Vaccination; Controversy	Swedish Public Health Agency; Media	The Public Health Agency reports that nurses and nurses assistants working in elderly care express a high level of willingness to be vaccinated against COVID-19. This according to a small survey of 100 nurses and nurses assistants conducted by the agency. 80% of respondents were either planning to get vaccinated or had already received at least one dose of the vaccine. Among the remaining 20%, so…	https://www.folkhalsomyndigheten.se/nyheter-och-press/nyhetsarkiv/2021/februari/ny-studie-om-installning-till-vaccination-mot-covid-19-hos-personal-i-aldreomsorg/
2021-02-04	Epidemiology; Future; Scenarios; Variants	Swedish Public Health Agency	The Public Health Agency publish new scenarios showing that there is a risk of a third wave of infections unless the degree of compliance with recommendations and restrictions is kept sufficiently high. In the scenario models, the agency has estimated possible scenarios based on assumptions regarding the degree of contact intensity in the population. The models have also taken spread of a more co…	https://www.folkhalsomyndigheten.se/nyheter-och-press/nyhetsarkiv/2021/februari/scenarier-for-smittspridning-varen-2021/	https://www.folkhalsomyndigheten.se/contentassets/fa397252cd614d1d91663d7a844426b6/scenarier-fortsatt-spridning-21018.pdf	https://www.thelocal.se/20210204/sweden-is-at-risk-of-a-third-wave-of-covid-19-public-health-agency
2021-02-05	Policy; Long-COVID	Government of Sweden	The Government tasks the National Board of Health and Welfare with developing, publishing, and updating information and guidelines regarding long-COVID to improve evidence based care of patients suffering extended symptoms following COVID-19 infections.	https://www.regeringen.se/pressmeddelanden/2021/02/stod-till-varden-for-hantering-av-personer-med-langvariga-symptom-efter-covid-19-infektion/
2021-02-06	Restrictions	Government of Sweden; Swedish Public Health Agency	The border restrictions mandating that inbound travelers present a negative COVID-19 test upon entry to Sweden - announced February 3, 2021 - comes into force. According to the new regulation non-resident travelers must present a negative COVID-19 test no older than 48 hours when seeking to enter Sweden. Meanwhile, the Public Health Agency's recommendations for Swedish residents - exempt from the…	https://www.regeringen.se/pressmeddelanden/2021/02/krav-pa-negativt-covid-19-test-for-inresa-till-sverige/	https://www.folkhalsomyndigheten.se/nyheter-och-press/nyhetsarkiv/2021/januari/forslag-om-negativt-covid-19-test-for-inresa-till-sverige/
2021-02-09	Restrictions	Government of Sweden	The Government proposes new restrictions on public transport on long-haul routes. According to the government proposal, vehicles on public transport routes exceeding 150 km may only be allowed to be filled to 50 percent capacity. Air travel is exempt from these restrictions according to the proposition. Proposition is to be sent out for review before their suggested implementation February 14, 20…	https://www.regeringen.se/pressmeddelanden/2021/02/restriktioner-for-langvaga-kollektivtrafik/
2021-02-09	Controversy; Critics	Media; MEWAS	Controversy arises of a private Facebook group that gathers fierce critics of Sweden’s management of the COVID-19 epidemic. Because of the harshness of discussions in the Facebook group, the group is described in media as “a threat to democracy.” According to public broadcaster SR, who broke the news of the group, members of the group have attempted to influence foreign governments to tighten tra…	https://sverigesradio.se/artikel/private-facebook-group-attempts-to-influence-swedish-interests-abroad	https://www.thelocal.se/20200902/coronavirus-the-latest-news-about-the-outbreak-in-sweden-timeline-part-two/#sminet
2021-02-09	Vaccines	Swedish Public Health Agency	The Public Health Agency reports a milestone in the ongoing vaccination program as three quarters of elderly care facility patients have received at least one dose of COVID-19 vaccines.	https://www.folkhalsomyndigheten.se/nyheter-och-press/nyhetsarkiv/2021/februari/tre-fjardedelar-av-boende-pa-sabo-har-fatt-minst-en-dos/
2021-02-10	Vaccines	WHO; UNICEF	The WHO Director-General issues a joint statement with UNICEF's executive director calling for global leadership to scale up vaccine production and achieve global vaccine equity.	https://www.who.int/news/item/10-02-2021-in-the-covid-19-vaccine-race-we-either-win-together-or-lose-together
2021-02-10	Policy; Research; Long-covid	Government of Sweden; Swedish Research Council	The Government tasks the Research Council (VR) with preparing to support research on long-COVID and to administrate additional research funds of SEK 50 million. The mission to administrate the funds begins February 26.	https://www.regeringen.se/regeringsuppdrag/2021/02/uppdrag-att-forbereda-finansiering-av-forskning-om-langtidscovid/	https://www.regeringen.se/pressmeddelanden/2021/02/vetenskapsradet-far-i-uppdrag-att-finansiera-forskning-om-langtidscovid-med-50-miljoner-kronor/
2021-02-11	Policy	Government of Sweden; Regional authorities; Local authorities	The Government announces several economic policies aimed at supporting regional and municipal healthcare and care. Since April 2020, regions and municipalities have been able to apply for financial compensation for additional costs that have arisen due to of the pandemic (e.g., due to increased need of personal protective equipment). This policy was last extended in December, 2020, and is now ext…	https://www.regeringen.se/pressmeddelanden/2021/02/ersattningsperiod-for-merkostnader-forlangs/	https://www.regeringen.se/pressmeddelanden/2021/02/4-miljarder-kronor-till-regionerna-for-uppskjuten-vard-och-covid-19-relaterad-vard/
2021-02-11	Vaccines; Policy	Government of Sweden	In a press briefing, Minister for Health and Social Affairs Lena Hallengren reiterates the Government's goal that all adult Swedish residents and children belonging to risk categories are to have been offered the vaccine before the end of June.	https://www.regeringen.se/pressmeddelanden/2021/02/pressbriefing-om-vaccin-med-lena-hallengren/
2021-02-11	Policy; Culture; Expert committees	Government of Sweden	The Government has put together an expert committee to review and draft suggestions for future policy for the "re-ignition" of the Swedish cultural sector. The committee consists of 11 members from the Swedish cultural and entertainment sector.	https://www.regeringen.se/pressmeddelanden/2021/02/11-sakkunniga-till-utredningen-aterstart-for-kulturen/
2021-02-11	Vaccine passports; Policy	Government of Sweden; Swedish Agency for Digital Government	The work to introduce digital vaccine certificates or "passports" enters a new phase as the government assigns the Agency for Digital Government to manage a joint agency program to develop a cross-agency digital infrastructure for issuing digital vaccine certificates. The agency is moreover instructed to recruit an expert committee to support them in the project.	https://www.regeringen.se/regeringsuppdrag/2021/02/uppdrag-att-vara-projektledare-for-utvecklingen-av-en-digital-infrastruktur-for-vaccinationsintyg/
2021-02-11	Vaccines; Controversy	Regional authorities; Media	Following media reports stating wide-spread vaccine hesitancy, regions call for a national information campaign to reduce resistance to COVID-19 vaccines. Regional authorities state that the public wishes to learn more about the vaccines and criticize the lack of a national information campaign aimed at raising knowledgeability about the vaccines.	https://sverigesradio.se/artikel/7668205
2021-02-11	Epidemiology; Morbidity; Controversy	Swedish Public Health Agency	The Public Health Agency issues a report on COVID-19 morbidity and professional belonging. According to the report, healthcare and care workers are at greater risk of infection while data shows no raised risk of infection among other professions. Nevertheless, while COVID-19 was more prevalent among healthcare and care professionals, these groups are also those that has seen most testing, says th…	https://www.folkhalsomyndigheten.se/nyheter-och-press/nyhetsarkiv/2021/februari/covid-19-vanligast-bland-yrkesgrupper-inom-vard-och-omsorg/
2021-02-11	Vaccines; Controversy	Swedish Public Health Agency	The Public Health Agency announces a national information campaign to inform Swedish residents about vaccinations against COVID-19 and about the importance to accept offers to be vaccinated in order to "protect oneself and others".	https://www.folkhalsomyndigheten.se/nyheter-och-press/nyhetsarkiv/2021/februari/vaccination-mot-covid-19-skydda-dig-sjalv-och-andra/
2021-02-12	Policy; Restrictions	Government of Sweden	The Government announces that the prohibition on alcohol sales after 8pm is to be extended to February 28, 2021 whereafter the restriction will be revised upwards with a new prohibition on alcohol sales after 10pm. The revised policy is planed to remain in force until April 11, 2021.	https://www.regeringen.se/pressmeddelanden/2021/02/forlangning-av-det-tillfalliga-alkoholforbudet/	https://www.krisinformation.se/en/news/2021/february/regeringen-alkoholforbudet-fran-klockan-20.00-forlangs
2021-02-12	Vaccines	Government of Sweden; COVAX	The Government announces that it intends to provide an additional SEK 100 million in grants to COVAX to make COVID-19 vaccines accessible in low and middle income countries. This means that Sweden is doubling its support to the COVAX global vaccine access initiative.	https://www.government.se/press-releases/2021/02/sweden-intends-to-contribute-an-additional-sek-100-million-for-global-access-to-covid-19-vaccines/
2021-02-17	Face masks; Recommendations	Regional authorities	Västra Götaland region introduces local recommendations that face masks are to be worn on public transports at all times and in any situation where close contacts with other people over extended periods of time cannot be avoided. Other regions follow suit as Stockholm region introduce similar local recommendations February 23, 2021.	https://vgrfokus.se/2021/02/nya-lokala-rekommendationer-i-vastra-gotaland/	https://www.sll.se/verksamhet/halsa-och-vard/nyheter-halsa-och-vard/2021/02/nya-regionala-rekommendationer/
2021-02-17	Policy; Restrictions	Government of Sweden	The Government proposes legal measures that would allow it to close gyms, sporting facilities, swimming pools, hairdressers, massage parlors, tattoo shops, restaurants and bars, and other businesses where operations involve close proximity between staff and/or guests. The proposal is and extension of a previous proposal to allow the government to close shopping malls if necessary to prevent sprea…	https://www.regeringen.se/pressmeddelanden/2021/02/nya-begransningsatgarder-med-stod-av-den-tillfalliga-pandemilagen/	https://www.thelocal.se/20200902/coronavirus-the-latest-news-about-the-outbreak-in-sweden-timeline-part-two/#sminet	https://www.regeringen.se/rattsliga-dokument/departementsserien-och-promemorior/2021/02/tillfalliga-nedstangningar-och-forbud-for-att-forhindra-spridning-av-sjukdomen-covid-19/
2021-02-18	Policy; Restrictions	Government of Sweden	The Government extends existing restrictions and recommendations citing the continued dire epidemic situation.	https://www.regeringen.se/artiklar/2021/02/fortsatta-nationella-restriktioner-till-foljd-av-covid-19/
2021-02-19	Controversy	Swedish Public Health Agency; Media	Public broadcaster SR reports that several Public Health Agency officers have received death threats and are now under police protection. State epidemiologist Anders Tegnell and agency head of division Karin Tegmark-Wisell are especially targeted by hate and threatful emails and telephone calls, but other agency officers and people working in the regional health systems and with the vaccination p…	https://sverigesradio.se/artikel/hot-och-hat-mot-folkhalsomyndigheten	https://www.thelocal.se/20210219/swedish-officials-report-escalated-threats-and-hate-in-coronavirus-debate
2021-02-19	Vaccines; Controversy; Counting	Media; Regional authorities	Differences in regional vaccine progress makes headlines. Public broadcaster SR reports that Stockholm region has merely vaccinated 5% of recipients of at home elderly care provisions while Västra Götaland has been able to reach 30% of its patients with the same type of care. The Stockholm region vaccine coordinator states that the difference is due to vaccine shortages forcing the region to focu…	https://sverigesradio.se/artikel/only-small-number-of-home-care-users-vaccinated
2021-02-19	Economic policy; Labor market policy	Government of Sweden	The Government announces that it will extend the duration of economic and labor market policies introduced in response to the COVID-19 epidemic. The policies to be extended include financial support to businesses that have lost 30 percent or more of their earnings during the pandemic, financial support where the government pays part of the costs of reducing working hours while maintaining workers…	https://www.regeringen.se/pressmeddelanden/2021/02/omstallningsstod-aven-i-mars-och-april/	https://www.regeringen.se/rattsliga-dokument/departementsserien-och-promemorior/2021/02/fortsatt-forstarkt-stod-vid-korttidsarbete/	https://www.regeringen.se/pressmeddelanden/2021/02/korttidspermittering-pa-80-procent-kvar-till-och-med-april/	https://www.regeringen.se/pressmeddelanden/2021/02/ytterligare-forlangning-av-omsattningsstod-till-enskilda-naringsidkare-och-stod-till-handelsbolag/	https://www.regeringen.se/rattsliga-dokument/departementsserien-och-promemorior/2021/02/forlangd-skatte--och-avgiftsfrihet-for-forman-av-fri-parkering-och-gava-till-anstallda/	https://www.regeringen.se/pressmeddelanden/2021/02/mojlighet-till-anstand-med-skatteinbetalningar-med-ytterligare-en-manad/	https://www.regeringen.se/rattsliga-dokument/departementsserien-och-promemorior/2021/02/ytterligare-utokning-av-mojligheterna-till-tillfalliga-anstand-med-inbetalning-av-skatt/	https://www.regeringen.se/pressmeddelanden/2021/02/forlangning-av-slopad-formansbeskattning-for-parkering-och-gavor-till-anstallda/
2021-02-19	Policy; Education	Government of Sweden	The Government announces that schools will retain the option of remote learning during the next academic year, granting schools extended opportunities to postpone and restructure courses to accommodate the pandemic. In a press briefing the Minister for Education, Anna Ekström, states that the extension aims to help teachers plan their teaching long-term and enable adaptations that allow pupils to…	https://www.regeringen.se/pressmeddelanden/2021/02/tillfalliga-regler-for-skolor-forlangs-for-att-ge-larare-och-elever-tid-till-undervisning/	https://www.thelocal.se/20200902/coronavirus-the-latest-news-about-the-outbreak-in-sweden-timeline-part-two/#sminet
2021-02-22	Excess mortality; Population statistics	Statistics Sweden	Statistics Sweden report that the COVID-19 epidemic in Sweden has led it to record the lowest population increase in 15 years at 0,5 percent. According to the agency, increased excess mortality in 2020 played some part in the decrease in population growth, but the major factor was a decrease in immigration.	https://www.scb.se/hitta-statistik/statistik-efter-amne/befolkning/befolkningens-sammansattning/befolkningsstatistik/pong/statistiknyhet/befolkningsstatistik-helaret-2020/
2021-02-22	Vaccination; Notable cases	Regional authorities	Stockholm City Hall's blue hall (of Nobel fame) becomes the site of a mass vaccination campaign as Stockholm region uses it to immunize 800 healthcare workers.	https://sverigesradio.se/artikel/stockholm-city-hall-turned-into-mass-vaccination-site
2021-02-24	Vaccines	WHO; COVAX	COVAX’s global rollout begins, as Ghana becomes the first country outside India to receive COVID-19 vaccine doses shipped via COVAX.	https://www.who.int/news/item/24-02-2021-covid-19-vaccine-doses-shipped-by-the-covax-facility-head-to-ghana-marking-beginning-of-global-rollout
2021-02-24	Policy; Restrictions	Government of Sweden; Swedish Public Health Agency	The new restrictions proposed by the government are confirmed. As of March 1, 2021, restaurants, bars, cafes and similar businesses will have to close on premise services at 8.30pm (take-out service after 8.30pm will still be permitted). The Public Health Agency announces new restrictions in relation to the new legislation. As of March 1, 2021, restaurants, bars, and cafes in shopping malls will …	https://www.regeringen.se/artiklar/2021/02/begransade-oppettider-for-serveringsstallen-och-skarpta-allmanna-rad/	https://www.folkhalsomyndigheten.se/nyheter-och-press/nyhetsarkiv/2021/februari/fler-atgarder-for-att-minska-smittspridningen/
2021-02-24	Economic policy	Government of Sweden	The Government announces that its program extending turnover-based support for sole traders will be extended to also include sole traders who have received unemployment benefit and sole traders who have taken parental or sick leave during the COVID-19 epidemic.	https://www.government.se/press-releases/2021/02/extended-turnover-based-support-for-sole-traders-will-also-include.pdf/
2021-02-25	Vaccination; Recommendations; Risk groups	Swedish Public Health Agency	The Public Health Agency announces that vaccinated seniors may now return to a slightly more normal life with regard to contact with other people. Seniors who have received two doses will not have to be quite as cautious as previously concerning their contacts with others. Two weeks after having received the second dose of vaccine, the person may meet with asymptomatic relatives and be physically…	https://www.krisinformation.se/en/news/2021/february/relief-for-vaccinated-seniors	https://www.thelocal.se/20200902/coronavirus-the-latest-news-about-the-outbreak-in-sweden-timeline-part-two/#sminet
2021-02-26	Policy; Economic policy; Culture policy	Government of Sweden	The Government announces updates to its economic policies. Existing policy appropriated SEK 1 billion for financial support to the cultural sector. The Government has now decided that half of those means are to be allocated as funds are to be directed to several governmental or cultural bodies for further distribution. The Government has also decided on the allocation of SEK 60 million appropriat…	https://www.regeringen.se/pressmeddelanden/2021/02/fordelning-av-500-miljoner-kronor-till-kulturen-i-extra-andringsbudgeten/	https://www.regeringen.se/pressmeddelanden/2021/02/fordelning-av-60-miljoner-kronor-till-civilsamhallets-insatser-for-samhallets-mest-utsatta/	https://www.regeringen.se/pressmeddelanden/2021/02/statsbidrag-fordelas-for-att-bekampa-utsattheten-till-foljd-av-coronapandemin/
2021-03-01	Restrictions	Government of Sweden; Swedish Public Health Agency	The new restrictions presented by the government and the Public Health Agency February 24 come into force.	https://www.regeringen.se/artiklar/2021/02/begransade-oppettider-for-serveringsstallen-och-skarpta-allmanna-rad/	https://www.folkhalsomyndigheten.se/nyheter-och-press/nyhetsarkiv/2021/februari/fler-atgarder-for-att-minska-smittspridningen/
2021-03-01	Travel; Testing	Norway	Norway opens its borders for commuters from Sweden and Finland. Swedes and Finns working in Norway will now be able to travel to work in Norway again, as long as they take a COVID-19 test every seven days.	https://www.thelocal.se/20200902/coronavirus-the-latest-news-about-the-outbreak-in-sweden-timeline-part-two/#sminet
2021-03-01	Epidemiology; Public Health	Swedish Public Health Agency	The Public Health Agency reports that gambling related ill health has increased during the COVID-19 epidemic. Among individuals who experienced gambling problems before the epidemic, 20 percent report that their gambling has increased during the course of the epidemic. Gambling is one of the public health dimensions that the Public Health Agency work with.	https://www.folkhalsomyndigheten.se/nyheter-och-press/nyhetsarkiv/2021/mars/spelproblemen-har-okat-i-vissa-grupper-under-pandemin/
2021-03-02	Restrictions	Swedish Public Health Agency	The Public Health Agency proposes further limitations the number of patrons on businesses' premises. The number of patrons allowed at any one time is already limited by regulating stating that businesses may only accept one customer per 10 square meters of shopfloor area. The new regulation will limit the number of allowed customers in large stores and shopping malls by setting a maximum limit of…	https://www.folkhalsomyndigheten.se/nyheter-och-press/nyhetsarkiv/2021/mars/folkhalsomyndigheten-foreslar-begransat-antal-besokare-i-affarer/
2021-03-02	Epidemiology; Scenarios	Swedish Public Health Agency	The Public Health Agency warns that there is a significant risk that Sweden will experience a third wave of COVID-19 cases unless residents improve their adherence to existing rules and recommendations. The agency's latest round of scenarios estimate epidemiological developments according to three levels of contact intensity in the populations with two scenarios showing risk of significant increa…	https://www.folkhalsomyndigheten.se/nyheter-och-press/nyhetsarkiv/2021/mars/risk-for-tredje-vag-av-covid-19-enligt-nya-scenarier/
2021-03-02	Tracing; Testing; Recommendations	Swedish Public Health Agency	The Public Health Agency updates its guidelines for testing as part of contact tracing in workplaces. The new guidelines extends testing to include also asymptomatic staff who have been in contact with an identified carrier of COVID-19.	https://www.folkhalsomyndigheten.se/nyheter-och-press/nyhetsarkiv/2021/mars/utokad-testning-vid-smittsparning-pa-arbetsplatser/
2021-03-04	Vaccines; Evidence; Data	Swedish Public Health Agency	The Public Health Agency updates its recommendations for the AstraZeneca COVID-19 vaccine. The vaccine, which because of a lack of data on its efficacy in elderly populations has only been recommended for use on people aged 18-64 is now recommended for use on everyone aged 18 and up as new data from the UK indicate that the vaccine is efficient also when used to vaccinate the elderly.	https://www.folkhalsomyndigheten.se/nyheter-och-press/nyhetsarkiv/2021/mars/astrazenecas-vaccin-rekommenderas-for-alla-over-18-ar/
2021-03-04	Vaccines; Policy; Liability	Government of Sweden; Swedish Pharmaceutical Industry Insurance Company	The Government proposes measures to guarantee that sufficient funds are available to pay out damages to people who suffer vaccine related injuries if the Swedish pharmaceutical insurance would run out of funds. The pharmaceutical insurance is a government run insurance that covers anyone using prescribed medication or medicines purchased from a legitimized drugstore in Sweden.	https://www.regeringen.se/pressmeddelanden/2021/03/ersattning-for-personskada-orsakad-av-covid-19-vaccin/
2021-03-04	Policy; Restrictions; Oversight	Government of Sweden; Regional authorities; Local authorities	The Government announces that it will renew funding for the municipalities work in inspecting disease prevention measures and restriction compliance at restaurants, bars, and cafes. The inspections, which have been going on since the introduction of restrictions for restaurants, bars, and cafes June 1, 2020, have been extended until May 31, 2021. A total of SEK 80,5 million is to be paid to the m…	https://www.regeringen.se/pressmeddelanden/2021/03/805-miljoner-kronor-for-tillsyn-av-tillfalliga-smittskyddsatgarder/	https://www.regeringen.se/regeringsuppdrag/2021/03/utbetalning-av-medel-till-kommuner-och-regioner-for-tillsyn-av-tillfalliga-smittskyddsatgarder-pa-serveringsstallen/
2021-03-04	Long-COVID	Government of Sweden; Swedish Agency for Health Technology Assessment and Assessment of Social Services	The Government tasks the Agency for Health Technology Assessment and Assessment of Social Services to review and disseminate existing knowledge on treatment and rehabilitation of patients suffering from long-COVID	https://www.regeringen.se/pressmeddelanden/2021/03/oversyn-av-langvariga-effekter-av-covid-19/
2021-03-04	Policy; PPE	Government of Sweden	The Government extends policies extending financial compensations to care workers working in care provisions to people with disabilities who have needed to purchase their own personal protective equipment.	https://www.regeringen.se/pressmeddelanden/2021/03/forlangd-ersattningsperiod-for-personlig-skyddsutrustning-till-personliga-assistenter/
2021-03-04	Risk groups	Swedish National Board of Health and Welfare; Government of Sweden; Swedish Social Insurance Agency	The National Board of Health and Welfare has informed the government of a heightened risk of complications from COVID-19 for pregnant people wherefore the government decides that risks of COVID-19 transmission shall be included on the list of work place conditions for which pregnant people may request paid leave of absence. Eligibility is determined by the Swedish Social Insurance Agency on a cas…	https://www.regeringen.se/pressmeddelanden/2021/03/graviditetspenning-till-gravida-vid-risker-i-arbetsmiljon/
2021-03-04	Controversy	Government of Sweden	The Minister for Higher Education and Research, Matilda Ernkrans, writes an opinion piece in Uppsala Nya Tidning commenting that the increased volume of threats directed towards researchers during the COVID-19 pandemic is unacceptable. According to the minister's text, the Government is soon to propose revisions to the higher education act that will more strongly spell out the importance of acade…	https://www.regeringen.se/debattartiklar/2021/03/nar-forskarna-tystnar-hotas-demokratin/
2021-03-05	Vaccine passports	Swedish Agency for Digital Government	The work to develop new vaccine certificates for people vaccinated against COVID-19 moves forward as the Agency for Digital Government presents suggestions for how certificates are to be designed. According to the proposal, certificates are to be available in different formats and include an encrypted key to be used to certify the certificate's authenticity, e.g., at a border crossing.	https://www.regeringen.se/pressmeddelanden/2021/03/losningsforslag-till-vaccinationsbevis-overlamnat/
2021-03-06	Restrictions	Swedish Public Health Agency	New restrictions are introduced as the Public Health Agency's proposed limit of a 500 customer maximum in large stores comes into force. The new restrictions state that stores with a publicly accessible area large enough that the maximum number of customers allowed according to the 10 square meter per customer rule exceeds 500, the number of customers will be limited to 500 regardless of the size…	https://www.folkhalsomyndigheten.se/nyheter-och-press/nyhetsarkiv/2021/mars/regler-for-butiker-varuhus-gallerior-badhus-gym-och-sportanlaggningar/
2021-03-09	Debate; Economics	Academics; Media	Economists Lars Persson and Fredrik Sjöholm publish an opinion piece in Dagens Nyheter arguing that Sweden has made it through the pandemic's first year relatively unscathed. Pointing to low impact on GDP, low increases in governmental debt, and relatively low excess mortality the two professors of economics argue that while excess mortality has been higher in Sweden compared to its Nordic neighb…	https://www.dn.se/debatt/coronastrategin-har-varit-bra-for-svensk-ekonomi/
2021-03-09	Economic policy; Risk groups	Government of Sweden	The Government announces that policies extending economic support to people belonging to some risk categories will be extended until the vaccination program is ended. The economic support includes pre-emptive sick leave.	https://www.regeringen.se/pressmeddelanden/2021/03/ersattning-till-riskgrupper-forlangs-tills-vaccinationerna-ar-klara/
2021-03-10	Vaccines	Swedish Public Health Agency	The Public Health Agency reports that the vaccination program has reached a milestone as over 10 million doses of COVID-19 vaccines now have been administered in Sweden.	https://www.folkhalsomyndigheten.se/nyheter-och-press/nyhetsarkiv/2021/mars/over-en-miljon-vaccindoser-inregistrerade/
2021-03-10	Economic policy	Government of Sweden	The Government presents its fifth budget amendment for 2021. The budget includes extensions of existing economic and labor policy interventions including programs extending financial support to companies where the state pays part of employees' salaries when employers reduce employee hours while maintaining salaries and financial support to businesses who have experienced significant losses during…	https://www.regeringen.se/pressmeddelanden/2021/03/extra-andringsbudget-med-forlangda-och-forstarkta-stod-till-foretag-samt-hojd-laneram-for-folkhalsomyndigheten/
2021-03-10	Economic policy	Government of Sweden; European Council and Commission	The Government has proposed that the program for rent rebates for certain commercial tenants by means of financial compensation to land lords that lower rent for certain businesses – introduced in spring 2020 – will be reintroduced for a three-month period, January–March 2021. The government has sent the proposal to the European Commission for approval. The Government intends to adopt the legal f…	https://www.government.se/press-releases/2021/03/rental-support-notified-to-european-commission-for-approval/
2021-03-11	Vaccines; Adverse events; Controversy	Swedish Medical Products Agency; European Medicines Agency	Questions arises over the use of the AstraZeneca COVID-19 vaccine in Sweden. Following reports that some patients have developed blood clots in association with their vaccination with the AstraZeneca vaccine, some European countries have decided to suspend the use of the vaccine while it is determined whether there is a link between the vaccine and blood clots. In Sweden, the Medial Products Agen…	https://www.svt.se/nyheter/inrikes/lakemedelsverket-ser-inget-skal-att-dra-tillbaka-astra-zeneca-vaccinet
2021-03-11	Policy; Restrictions	Government of Sweden; Swedish Public Health Agency	The regulation proposed by the Government in February come into force. Henceforth municipalities will be granted authority to close off areas such as parks or barbecue facilities to prevent crowding. The Government also prolongs its request that municipalities and regions shut down all non-essential facilities (with the except of use of facilities by children born 2002 and later). The regulation …	https://www.regeringen.se/pressmeddelanden/2021/03/nya-atgarder-for-att-bromsa-smittspridningen/	https://www.folkhalsomyndigheten.se/nyheter-och-press/nyhetsarkiv/2021/mars/forslag-pa-nya-atgarder-mot-covid-19-inom-flera-verksamheter/
2021-03-11	Vaccines	European Council and Commission	The European Commission approves the Johnson & Johnson (Jansen) COVID-19 vaccine for use on people aged 18 and above. The Public Health Agency welcomes the addition of yet another vaccine against COVID-19 and expects the first doses of the Johnson & Johnson jab to arrive to Sweden in April, 2021.	https://www.folkhalsomyndigheten.se/nyheter-och-press/nyhetsarkiv/2021/mars/fjarde-vaccinet-mot-covid-19-godkant/
2021-03-11	Policy; PPE	Government of Sweden; Swedish Civil Contingencies Agency; Regional authorities; Local authorities	The Government tasks the Civil Contingencies Agency with supporting regions and municipalities regarding transportation issues and supply of personal protective equipment.	https://www.regeringen.se/pressmeddelanden/2021/03/pandemins-konsekvenser-for-antagning-till-hogskolan-ska-ses-over/
2021-03-11	Notable cases	The Swedish Royal Court	The Royal Court reports that Crown Princess Victoria and her husband Prince Daniel have both tested positive for COVID-19 and are now in self-isolation together with their two children.	https://sverigesradio.se/artikel/royals-test-positive-for-covid-19
2021-03-12	Vaccines	WHO	The WHO listed the COVID-19 vaccine developed by Janssen (Johnson & Johnson), for emergency use in all countries and for COVAX roll-out. The decision comes on the back of the European Medicines Agency's authorization, which was announced the day before.	https://www.who.int/news/item/12-03-2021-who-adds-janssen-vaccine-to-list-of-safe-and-effective-emergency-tools-against-covid-19
2021-03-12	Vaccines	Swedish Public Health Agency; AstraZeneca; Government of Sweden; USA; India	The Public Health Agency reports that AstraZeneca has adjusted their prognosis for how much vaccine they will be able to deliver, reducing the prognosed number of doses downwards. The agency states that the reduction in deliveries from AstraZeneca will effect the Swedish vaccination program negatively as it will slow down the rate at which vaccines can be administered. The reduction of vaccine de…	https://www.folkhalsomyndigheten.se/nyheter-och-press/nyhetsarkiv/2021/mars/farre-doser-av-astra-zenecas-vaccin-vantas/	https://www.svt.se/nyheter/inrikes/hallengren-om-forsenade-vaccinet-malbilden-kan-behova-ses-over
2021-03-12	Economic policy; Restrictions	Government of Sweden	The The Swedish Royal Court proposes policies extending financial support to businesses affected if the government were to use the powers provided in the new Corona Act to lock down non-essential businesses. The proposal is presented by the Ministry of Finance complete with an assessment its economic ramifications. According to the proposal, 15 000 businesses would be eligible for lock down suppo…	https://www.regeringen.se/rattsliga-dokument/departementsserien-och-promemorior/2021/03/nedstangningsstod/	https://www.regeringen.se/pressmeddelanden/2021/03/finansdepartementet-remitterar-forslaget-till-nedstangningsstod/	https://www.regeringen.se/494105/contentassets/1a6d740b910949c1811dc25073abda82/nedstangningsstod.pdf
2021-03-12	Vaccines; Controversy	AstraZeneca; Government of Sweden; Media	AstraZeneca announces further reductions to its estimated deliveries to the EU as the company reports that they will only be able to deliver half of its contracted volumes in the second quarter, 2021 - an estimate that later was adjusted downwards again. Sweden's vaccine coordinator Richard Bergström tells public broadcaster SR that AstraZeneca's failure to deliver according to its contract with …	https://sverigesradio.se/artikel/delivery-issues-put-swedish-vaccination-plan-at-risk
2021-03-15	Vaccines	Media; Regional authorities	Media reports on how regions have been able to extract an additional sixth dose out of Pfizer's five-dose vial. However, while it is possible to extract a sixth dose out of many Pfizer vials, several regions lack the recommended syringes (so-called low dead space syringes) that allows one to do so. Jönköping Region, which is one of the regions lacking this kind of syringe, tells public broadcaste…	https://sverigesradio.se/artikel/vaccine-doses-discarded-due-to-lack-of-specialist-syringes
2021-03-15	Epidemiology; Counting	Swedish Public Health Agency; Swedish Armed Forces	The Public Health Agency launches its fifth survey of COVID-19 prevalence in the population. In the survey, 8,000 randomly selected Swedish residents are asked to swab their nasal tract and throat and produce a saliva sample. Sample materials are then picked up from participants' homes by representatives from the Swedish armed forces and analyzed.	https://www.folkhalsomyndigheten.se/nyheter-och-press/nyhetsarkiv/2021/mars/sjatte-nationella-undersokningen-for-att-mata-forekomst-av-covid-19/
2021-03-15	Labor markets; Policy	Government of Sweden; Unions; Employer Organizations; Swedish Work Environment Authority	The Minister for Employment, Eva Nordmark, invites representatives from both sides of the labor market (unions and employer organizations) to a meeting about disease prevention at work. The work place remains one of the most common arenas where COVID-19 spreads, says the minister. Also the Work Environment Authority is invited to the meeting between union and employer representatives.	https://www.regeringen.se/pressmeddelanden/2021/03/arbetsmarknadsministern-bjuder-in-till-mote-om-smittspridning-pa-arbetet/
2021-03-15	Work Environment	Swedish Work Environment Authority	The Work Environment Authority reports that the number of reported cases of work-related illness increased by 86 percent during 2020 compared to 2019. According to the agency, some 19,800 cases of work-related illness were reported in 2020 and the majority of the increase comes from women (119 percent increase) while men's work-related illness increased to a lesser extent (28 percent). In a comme…	https://www.av.se/press/dramatisk-okning-av-anmalda-arbetssjukdomar-2020/
2021-03-15	PPE	Government of Sweden; Swedish National Board of Health and Welfare	The Government tasks the National Board of Health and Welfare with reviewing Swedish supplies of personal protective equipment to see if there are stocks that exceed expected needs that can be sold or gifted to other countries.	https://www.regeringen.se/regeringsuppdrag/2021/03/uppdrag-gallande-eventuellt-overskott-av-skyddsutrustning-m.m/
2021-03-16	Vaccines; Adverse events	Swedish Public Health Agency; AstraZeneca; European Medicines Agency	The Public Health Agency stops use of the AstraZeneca COVID-19 vaccine pending the European Medicines Agency's review of links between the vaccine and adverse side-effects in the form of blood clots in combination with thrombocytopenia, i.e. low levels of blood platelets. State epidemiologist Anders Tegnell describes the decision to stop use of AstraZeneca's vaccine “a precautionary measure” in a…	https://www.folkhalsomyndigheten.se/nyheter-och-press/nyhetsarkiv/2021/mars/astra-zenecas-vaccin-pausas-som-en-forsiktighetsatgard-i-vantan-pa-emas-utredning/	https://www.svt.se/nyheter/inrikes/anders-tegnell-om-vaccinstoppet-rapporter-om-fler-biverkningar-an-blodproppar	https://sverigesradio.se/artikel/vaccinations-to-slow-further-as-sweden-pauses-astra-zeneca-drug	https://www.folkhalsomyndigheten.se/nyheter-och-press/nyhetsarkiv/2021/mars/information-till-personer-som-nyligen-vaccinerat-sig-med-astra-zenecas-vaccin/
2021-03-16	Policy; Travel	Swedish Public Health Agency; Government of Sweden	The Public Health Agency asks the Government to lift the border closure of Sweden's borders to Norway and Denmark and to subject travelers from the two Nordic neighbors to the same restrictions as other travelers from the European Economic Zone (i.e., to be able to present a negative COVID-19 test upon entry to Sweden).	https://sverigesradio.se/artikel/fhm-vill-hava-inreseforbudet-fran-norge-och-danmark
2021-03-17	Vaccines; Adverse events	WHO	The WHO issues a statement on AstraZeneca COVID-19 vaccine safety signals. This after some countries in the European Union temporarily suspended use of the AstraZeneca COVID-19 vaccine as a precautionary measure, based on reports of rare blood coagulation disorders in persons who had received the vaccine. At the time, the WHO considers that the benefits of the AstraZeneca vaccine outweighs its ri…	https://www.who.int/news/item/17-03-2021-who-statement-on-astrazeneca-covid-19-vaccine-safety-signals
2021-03-17	Epidemiology; Variants	Media	Public broadcaster SR reports that the so-called British variant of SARS-CoV-2 is now the dominant variant in more than half of Sweden's regions. Media reports on alleged difference between the original variant and the British one, stating that the British variant is expected to cause more severe illness than the original variant. Nevertheless, no evidence exist to support such claims at the time.	https://sverigesradio.se/artikel/british-mutation-worries-intensive-care-units
2021-03-18	Vaccines; Adverse events	European Medicines Agency; AstraZeneca; Swedish Public Health Agency	The European Medicines Agency has concluded their review of the AstraZeneca vaccine and its association with rare blood clots associated with thrombocytopenia, i.e. low levels of blood platelets (elements in the blood that help it to clot). According to the European Medicines Agency, the AstraZeneca vaccine is safe and effective and the benefits of its use outweighs the cost in form of rare side …	https://www.folkhalsomyndigheten.se/nyheter-och-press/nyhetsarkiv/2021/mars/fortsatt-paus-for-vaccinationerna-med-astra-zenecas-vaccin-i-avvaktan-pa-beslut/	https://www.ema.europa.eu/en/news/covid-19-vaccine-astrazeneca-benefits-still-outweigh-risks-despite-possible-link-rare-blood-clots
2021-03-18	Restrictions; Policy	Government of Sweden; Swedish Public Health Agency; County Administrative Boards	The Government announces extensions of existing restrictions and tasks the Public Health Agency and the County Administrative Boards with developing existing fora for regional and local disease preventive work and to review how local disease prevention statuses and need for further disease preventive measures can be kept up to date in municipalities and regional disease prevention units.	https://www.regeringen.se/artiklar/2021/03/forlangda-restriktioner-till-foljd-av-covid-19/
2021-03-19	Vaccines; Adverse events	WHO; AstraZeneca	The WHO issues another statement on the safety of the AstraZeneca vaccine. The WHO Global Advisory Committee on Vaccine Safety (GACVS) COVID-19 subcommittee has met to review available information and data on thromboembolic events (blood clots) and thrombocytopenia (low platelets) after vaccination with the AstraZeneca COVID-19 vaccine and have concluded that the AstraZeneca COVID-19 vaccine (inc…	https://www.who.int/news/item/19-03-2021-statement-of-the-who-global-advisory-committee-on-vaccine-safety-(gacvs)-covid-19-subcommittee-on-safety-signals-related-to-the-astrazeneca-covid-19-vaccine
2021-03-19	Vaccines; Adverse events	Swedish Public Health Agency; AstraZeneca; Regional authorities	The Public Health Agency advices that, as its pause on using the AstraZeneca COVID-19 vaccine remains in place, regions will have to make stricter prioritizations when administering vaccination doses. The moratorium on administering the AstraZeneca vaccine has led to a significant drop in available vaccine doses. The Public Health Agency has therefore revised its vaccination guidelines to further…	https://www.folkhalsomyndigheten.se/nyheter-och-press/nyhetsarkiv/2021/mars/skarpt-prioritering-av-aldre-vid-vaccination/
2021-03-19	Healthcare	Government of Sweden; Swedish National Board of Health and Welfare	The Government tasks the National Board of Health and Welfare to analyze the situation around postponed care during the COVID-19 epidemic and to review what care needs have not been met during the epidemic and the possibilities of meeting these in the future.	https://www.regeringen.se/regeringsuppdrag/2021/03/uppdrag-att-analysera-uppdamda-vardbehov-inom-halso--och-sjukvarden/
2021-03-19	Restrictions; Oversight	Government of Sweden; County Administrative Boards	The Government tasks the County Administrative Boards with developing the reporting measures on oversight activities including how many inspections have been carried out and how many warnings and fines have been handed out during inspections. The boards are also to report how they work to ensure that inspections are carried out in a safe manner.	https://www.regeringen.se/regeringsuppdrag/2021/03/uppdrag-att-utveckla-redovisningen-av-hur-tillsyn-enligt-covid-19--lagen-genomfors/
2021-03-20	Critics	Protesters	Around 500 people gather to protest against COVID-19 measures in Sweden’s major cities, with 300 people joining protests in Stockholm, according to police, around 200 in Malmö, and around 60 in Gothenburg. Of those, 30 were removed from the area or taken into police custody.	https://www.svt.se/nyheter/inrikes/nya-coronaprotester-vantas-i-dag
2021-03-22	Epidemiology	Swedish Public Health Agency	The Public Health Agency launches a survey of antibody prevalence in which a random sample of 4500 Swedish residents will be asked to send a small blood sample for analysis. The aim of the survey is to improve knowledge of how COVID-19 has spread through the population and of the immune system response to COVID-19.	https://www.folkhalsomyndigheten.se/nyheter-och-press/nyhetsarkiv/2021/mars/ny-studie-ska-mata-forekomsten-av-antikroppar-mot-viruset-som-orsakar-covid-19/
2021-03-23	Restrictions	Swedish Public Health Agency	The restrictions on museums, galleries, and amusement parks proposed by the Public Health Agency March 11, 2021, are confirmed and will come into force March 25, 2021.	https://www.folkhalsomyndigheten.se/nyheter-och-press/nyhetsarkiv/2021/mars/nya-atgarder-mot-spridning-av-covid-19/
2021-03-23	Epidemiology	Swedish Public Health Agency	The Public Health Agency releases its annual survey of public health in Sweden. The report for 2020 shows continued health inequalities and that the COVID-19 epidemic has affected different groups differently. The agency also worries that the interventions to curb spread of COVID-19 will produce negative health outcomes and increase health inequalities between groups.	https://www.folkhalsomyndigheten.se/nyheter-och-press/nyhetsarkiv/2021/mars/fortsatt-stora-skillnader-i-halsa-mellan-grupper/
2021-03-24	Restrictions; Travel	Government of Sweden	The Government announces that it will not renew the travel restrictions for Norway and Denmark. When the current boarder closure ends March 31 travelers coming from Norway and Denmark will be able to enter Sweden if they can present a negative test for COVID-19. The end of the boarder closures, which have been in place since December 22 (Denmark) respectively January 25 (Norway), places Norway an…	https://www.regeringen.se/pressmeddelanden/2021/03/forlangning-av-generellt-inreseforbud-med-testkrav-fran-alla-lander-och-sarskilda-inreserestriktioner-fran-danmark-och-norge-upphor/
2021-03-25	Economic policy	Government of Sweden	The Government proposes that the turnover-based support for sole traders and trading partnerships in which at least one partner is a natural person be extended to cover May and June 2021. The proposal is based on an agreement between the government and the Centre and Liberal parties.	https://www.government.se/press-releases/2021/03/turnover-based-support-extended-to-cover-may-and-june/
2021-03-25	Restrictions; Schools	Government of Sweden; Swedish Public Health Agency	The Government announces that the recommendation that secondary education for those over 16 take place in a hybrid model that combines 20 to 80 percent distance learning with on campus learning - introduced for high-schools January 25 - will not be prolonged past its April 1 end-date. As of April 1, there will no longer be national recommendations in place for distance learning. However, while th…	https://www.regeringen.se/pressmeddelanden/2021/03/digital-presstraff-om-gymnasieskolan-med-utbildningsministern-och-folkhalsomyndigheten/	https://www.regeringen.se/pressmeddelanden/2021/01/justerad-rekommendation-om-fjarr--eller-distansundervisning-i-gymnasieskolan/
2021-03-25	Vaccines	Swedish Public Health Agency; European Medicines Agency; AstraZeneca	The Public Health Agency will restart using the AstraZeneca vaccine, but only for those aged 65 and up. The vaccine has been put on hold as the agency investigates possible links between the vaccine and a rare condition involving blood cloths and bleedings. An investigation by the European Medicines Agency concluded that the gains of using the AstraZeneca vaccine outweighed the costs. In Sweden, …	https://www.folkhalsomyndigheten.se/nyheter-och-press/nyhetsarkiv/2021/mars/vaccinationerna-med-astra-zenecas-vaccin-kan-fortsatta-for-personer-som-ar-65-ar-och-aldre/
2021-03-26	Politics	Government of Sweden; European Council and Commission; AstraZeneca; Pfizer/BioNTech	Prime Minister Stefan Löfven holds a press conference to report on an EU meeting that took place the previous day. At the meeting, EU leaders discussed the EU Commission's proposal to introduce greater control on vaccine exports from the union. Key countries such as the US, the UK, and India have stopped vaccine exports and this has negatively affected the EU's access to vaccines. The PM explaine…	https://www.svt.se/nyheter/inrikes/frustrerade-eu-ledare-skickar-vaccinfraga-nedat
2021-03-30	Vaccines; Epidemiology	Swedish Public Health Agency	The Public Health Agency reports that analysis of Swedish data shows low numbers of infections among fully vaccinated people. Only 0,06% of fully vaccinated Swedish residents have been confirmed infected with COVID-19.	https://www.folkhalsomyndigheten.se/nyheter-och-press/nyhetsarkiv/2021/mars/fa-fall-av-covid-19-bland-vaccinerade-personer/
2021-03-30	Restrictions	Swedish Public Health Agency	The Public Health Agency proposes that the planned introduction of eased restrictions on public gatherings, including the introduction of new special regulation for amusement parks, is postponed. Initially, the agency had proposed that amusement parks and similar venues would be able to open April 11. Given the increased spread of COVID-19 in Sweden, the agency instead suggests opening parks May …	https://www.folkhalsomyndigheten.se/nyheter-och-press/nyhetsarkiv/2021/mars/inga-lattnader-av-restriktioner-i-april/
2021-03-31	Notable cases	WHO	The WHO director general appoints Carl Bildt, former Prime Minister of Sweden, as the WHO's Special Envoy for the Access to COVID-19 Tools Accelerator.	https://www.who.int/news/item/31-03-2021-carl-bildt-former-prime-minister-of-sweden-appointed-who-special-envoy-for-the-act-accelerator
2021-03-31	Epidemiology; Mortality	Swedish Public Health Agency; Swedish Institute for Future Studies	A report ordered by the Public Heath Agency and produced by an independent group of researchers at the Institute for Future Studies and Stockholm University shows that the average life-span in Sweden dropped during 2020. Having seen a continuous increase of the years leading up to the COVID-19 epidemic, the average life-span in 2020 decreased to 2017 levels, the report states.	https://www.folkhalsomyndigheten.se/nyheter-och-press/nyhetsarkiv/2021/mars/den-forvantade-medellivslangden-minskade-under-2020/	https://www.folkhalsomyndigheten.se/publicerat-material/publikationsarkiv/oe/overdodlighet-och-dodlighet-i-covid-19-i-sverige-under-2020/
2021-03-31	Restrictions	Swedish Public Health Agency	The Public Health Agency proposes that the restrictions aimed at reducing crowding in shops, malls, and businesses are extended further past their current April 11 end date. The agency suggests a new end date of May 2, 2021.	https://www.folkhalsomyndigheten.se/nyheter-och-press/nyhetsarkiv/2021/mars/fohm-foreslar-fortsatta-atgarder-mot-trangsel-i-handeln-och-pa-serveringsstallen/
2021-03-31	Travel; Restrictions	Government of Sweden	The Ministry for Foreign Affairs decided to extend its advice against non-essential travel to countries outside the EU/EEA/ Schengen area and United Kingdom. The decision remains in effect until 31 May 2021.	https://www.government.se/press-releases/2021/04/ministry-for-foreign-affairs-extends-advice-against-travel-for-countries-outside-the-eueeaschengen-areathe-united-kingdom/
2021-04-01	Vaccines	Government of Sweden; Swedish Association of Local Authorities and Regions	The Government and the Association of Local Authorities and Regions sign a new agreement revising the vaccination target. The new agreement amends the target date for when all adult Swedes are to have been offered a first dose of vaccines from end of June to August 15. As part of the agreement, fortnightly forecasts are to be made as to when all Swedes will have been offered a first dose of vacci…	https://www.regeringen.se/pressmeddelanden/2021/04/regeringen-och-skr-har-kommit-overens-om-en-andringsoverenskommelse-gallande-vaccination-mot-covid-19/	https://www.regeringen.se/496342/contentassets/7a898d16b15f4663b2e7d13f684d81d1/andringsoverenskommelse-om-genomforande-av-vaccinering-mot-covid-19-2021-med-anledning-av-forandrade-forutsattningar-avseende-leverans-av-vaccin.pdf
2021-04-01	Economic policy; Culture policy; Labor policy	Government of Sweden	The Government announces plans for additional budget amendments. The plans include policies extending funds to sports organizations, the cultural sector, and event producers, a lowering of employment fees for companies hiring young staff (ages 19 to 23) as well as prolongations of programs for government co-financing part of the sick leave salaries and prolonged financial support to companies exp…	https://www.regeringen.se/pressmeddelanden/2021/04/forlangt-omstallningsstod-till-sarskilt-drabbade-foretag/	https://www.regeringen.se/regeringens-politik/regeringens-arbete-med-coronapandemin/foretag/evenemangsstod/	https://www.regeringen.se/pressmeddelanden/2021/04/stod-till-arrangorer-av-evenemang/	https://www.regeringen.se/pressmeddelanden/2021/04/kris--och-stimulansstod-till-kulturomradet/	https://www.regeringen.se/pressmeddelanden/2021/04/kris--och-stimulansstod-till-idrotten/	https://www.regeringen.se/rattsliga-dokument/departementsserien-och-promemorior/2021/04/forstarkt-nedsattning-av-arbetsgivaravgifterna-for-1923-aringar-under-juniaugusti-2021/	https://www.regeringen.se/pressmeddelanden/2021/04/regeringen-foreslar-forlangning-av-kompensation-till-arbetsgivare-for-sjuklon/
2021-04-05	Economic policy	Government of Sweden	The Government announces policies to be included in the forthcoming budget update including extensions of the financial support to land lords who reduce rents for businesses in sectors experiencing financial downturns during the pandemic. The financial support to land lords has been approved by the European Commission.	https://www.regeringen.se/pressmeddelanden/2021/04/aterinforda-hyresstodet-forlangs/	https://www.regeringen.se/pressmeddelanden/2021/04/regeringen-foreslar-forlangningar-av-atgarder-inom-socialforsakringen-med-anledning-av-covid-19/
2021-04-06	Testing; Recommendations; Evidence	Swedish Public Health Agency	The Public Health Agency releases the results of a study investigating the use of antigen (rapid) tests for preventing spread of COVID-19 in elderly care homes. By combining PCR and antigen tests of care staff at 51 homes for the elderly, the agency has analyzed the effectiveness of antigen tests in identifying carriers of COVID-19. According to the agency, the study indicates that antigen tests …	https://www.folkhalsomyndigheten.se/nyheter-och-press/nyhetsarkiv/2021/april/antigentester-for-personal-ett-komplement-till-andra-skyddsatgarder/
2021-04-06	Vaccines; Controversy	Swedish Public Health Agency	The Public Health Agency conducts a monthly survey on attitudes to vaccines and reports that in the latest round of the survey 90% of respondents reported that they would or probably would accept the offer to get vaccinated against COVID-19.	https://www.folkhalsomyndigheten.se/nyheter-och-press/nyhetsarkiv/2021/april/stor-vilja-att-vaccinera-sig-mot-covid-19-visar-undersokning/
2021-04-06	Economic policy; Labor market policy; Social policy	Government of Sweden	The Government announces economic policy updates including an extension of the waiver on the sick leave qualifying day, an extension of the waiver on medical assessments to qualify for sick leave benefits during the first 14 days of illness, extensions of financial support to people in risk categories in the form of pre-emptive sick leave.	https://www.regeringen.se/pressmeddelanden/2021/04/regeringen-foreslar-forlangningar-av-atgarder-inom-socialforsakringen-med-anledning-av-covid-19/
2021-04-06	Economic policy	Government of Sweden	The Government proposes additional funds to agencies and authorities on the local regional, and national levels. According to a government proposition, municipalities, regions, and County Administrative Boards are to receive additional funds in support of their work to carry out testing and tracing measures, resume postponed healthcare activities, ensure rapid transports of patients during the pa…	https://www.regeringen.se/pressmeddelanden/2021/04/stora-budgetsatsningar-for-att-bekampa-smittspridningen-av-covid-19-och-hantera-pandemins-effekter/
2021-04-06	Epidemiology; Healthcare	Swedish National Board of Health and Welfare	The National Board of Heath and Welfare reports that mortality among intensive care patients with COVID-19 was higher in the second wave than in the first. This according to a report produced by the board. The board also reports that the higher mortality during the second wave results remain after controlling for the age of patients (more elderly patients received intensive care during the second…	https://www.socialstyrelsen.se/om-socialstyrelsen/pressrum/press/okad-dodlighet-bland-vardade-for-covid-19-under-andra-vagen/	https://www.medrxiv.org/content/10.1101/2021.03.29.21254557v1
2021-04-06	Economic policy	Government of Sweden; Swedish Parliament	The Government puts its sixth budget amendment before parliament. The budget update includes the policies proposed in the week leading up to the present date including the proposed financial support to the culture and sports sectors, extensions of programs waiving medial assessments and qualifying days for sick leave, and additional funds to local and regional governments and governmental agencie…	https://www.regeringen.se/pressmeddelanden/2021/04/sjatte-extra-andringsbudget-till-riksdagen/
2021-04-06	Policy	Government of Sweden	The Government proposes extending the Corona Act and the Act regarding certain disease preventive measures at restaurants until the end of January, 2022.	https://www.regeringen.se/pressmeddelanden/2021/04/forslag-att-forlanga-covid-19-lagen-och-lagen-om-tillfalliga-smittskyddsatgarder-pa-serveringsstallen/
2021-04-07	Vaccines; Adverse events	WHO	The COVID-19 subcommittee of the WHO's Global Advisory Committee on Vaccine Safety issues an interim statement on the AstraZeneca COVID-19 vaccine. Following reviews of the latest information from the European Medicines Agency along with information from the United Kingdom’s Medicines and other Health products Regulatory Agency, and other member states the subcommittee notes that based on then-cu…	https://www.who.int/news/item/07-04-2021-interim-statement-of-the-covid-19-subcommittee-of-the-who-global-advisory-committee-on-vaccine-safety
2021-04-07	Vaccines; Adverse events	European Medicines Agency; AstraZeneca	The European Medicines Agency has come to the conclusion that the unusual blood clots suffered by numerous people around Europe should be considered as rare side effects of AstraZeneca’s COVID-19 vaccine, but that overall the benefits of the vaccine outweigh the risks.	https://www.youtube.com/watch?v=R44xKGOZ0kQ
2021-04-08	Epidemiology; Long-COVID	Healthcare personnel	Long-COVID divides the Swedish healthcare sector as some practitioners argue that the diagnosis has become a catch-all diagnosis without much clinical evidence. Others argue that the condition is real and that more efforts are needed to treat those affected. Long-COVID has been described to involve symptoms such as fatigue, loss of smell and taste, shortness of breath as well as POTS, damage to o…	https://www.aftonbladet.se/nyheter/a/JJ899R/langtidssjuka-foremal-for-het-debatt-bland-lakare	https://www.svt.se/nyheter/inrikes/ny-studie-langtidsbesvaren-efter-mild-covid-kartlagda	https://lakartidningen.se/opinion/debatt/2021/03/forsiktighet-forordas-for-begreppet-langtidscovid/
2021-04-08	Vaccination; Recommendations	Regional authorities	Uppsala region introduces a policy that people who have had COVID-19 will have to wait six months to be vaccinated and will only receive one dose of vaccines. The policy applies for now and to the current phase of vaccinations, and may be revised at a later stage.	https://www.svt.se/nyheter/lokalt/uppsala/ny-vaccinregel-i-region-uppsala-de-som-haft-covid-far-bara-en-dos	https://www.dagensmedicin.se/alla-nyheter/lakemedel/egna-regler-i-uppsala-en-vaccindos-kan-racka/
2021-04-08	Restrictions	Swedish Public Health Agency	The Public Health Agency announces that the restrictions on restaurants, bars, and cafes as well as for shops and malls are to be extended until May 2, 2021.	https://www.folkhalsomyndigheten.se/nyheter-och-press/nyhetsarkiv/2021/april/beslut-fortsatta-restriktioner-i-handeln-och-pa-serveringsstallen/
2021-04-08	Vaccines	Swedish Public Health Agency	The Public Health Agency reports that it is still reviewing the European Medicines Agency's decision on AstraZeneca's COVID-19 vaccine and the connections between the vaccine and rare adverse side effects. Since March 25, 2021, the Public Health Agency recommends that the vaccine not be used on people under the age of 65. The agency has not reached a decision on how the vaccination of people youn…	https://www.folkhalsomyndigheten.se/nyheter-och-press/nyhetsarkiv/2021/april/bedomning-pagar-efter-utlatande-fran-europeiska-lakemedelsmyndigheten-ema/
2021-04-08	Economic policy	Government of Sweden	The Government adopts an ordinance on rent rebates for certain vulnerable sectors for the period January 1 to March 31, 2021. The adopted ordinance means that the rebate scheme enters into force and can be applied for as of May 3, 2021. The decision follows directly from the approval of the rebate scheme by the European Commission last week and is based on an agreement between the government and …	https://www.government.se/press-releases/2021/04/government-adopts-decision-on-rent-rebates-for-januarymarch/
2021-04-09	Vaccination; Recommendations	Regional authorities; Swedish Public Health Agency	Uppsala region withdraws its policy that people who have had COVID-19 are to wait 6 months before they are offered vaccines and will only be given one dose. The withdrawal of the policy comes after the Public Health Agency informed the region that the agency does not support the introduction of a new vaccine program for people who have had COVID-19 as such a program would not lead to sufficient g…	https://www.svt.se/nyheter/lokalt/uppsala/region-uppsala-backar-fran-nya-vaccinregler
2021-04-11	Vaccines	Chinese Center for Disease Control; Media	A statement by the director of the Chinese Center for Disease Control sends ripples around the world. According to reports, the directors has admitted that the Chinese developed COVID-19 vaccines (rolled out across China and many other countries) "don't have very high protection rates." The director later backtracked on this statement, saying he had been misunderstood.	https://www.politico.com/news/2021/04/11/china-covid-vaccines-480802	https://www.bbc.com/news/world-asia-china-56713663	https://www.theguardian.com/world/2021/apr/11/china-considers-mixing-covid-vaccines-to-give-greater-protection
2021-04-12	Culture policy; Economic policy	Government of Sweden	The Government proposes that the culture sector be allocated an additional SEK 1.28 billion for emergency support and incentives in 2021 to mitigate the economic impact of the spread of COVID-19 and facilitate a restart of activities in the sector whence the situation allows for it. The proposal is based on an agreement between the government and the Centre and Liberal parties.	https://www.government.se/press-releases/2021/04/emergency-support-and-incentives-to-culture/
2021-04-12	Economic policy; Sports	Government of Sweden	The Government proposes allocating an additional SEK 1.02 billion to mitigate the economic impact of the spread of COVID-19 in the sports sector and to facilitate a restart of activities whence the situation allows for it. The funds are furthermore said to be used to contribute to gender-equal and equitable sports activities.	https://www.government.se/press-releases/2021/04/emergency-support-and-incentives-to-sport/
2021-04-12	Economic policy	Government of Sweden	The Government announces plans for programs supporting the organizers of events planned for period July–December 2021 that must be cancelled or must be greatly limited due to existing COVID-19 restrictions. The proposed program would have the state cover part of the financial risk taken on by organizers. The design of the support is currently being prepared at the Government Offices, and the gove…	https://www.government.se/press-releases/2021/04/support-to-event-organisers/.
[truncated: 77 more rows]
